# Supplementary material for: ADME-Space: a new tool for medicinal chemists to explore ADME properties
Source: Sci Rep. 2017 Jul 25;7:6359. doi: 10.1038/s41598-017-06692-0 (PMC5527008; doi:10.1038/s41598-017-06692-0)
Supplement: Supplementary file 2 — Supplementary datasets [file 41598_2017_6692_MOESM2_ESM.xls]

## Sheet: S8 BCRP INHIB Dataset
Name / PubChem first synonym	SMILES	Set	Activity	Ref1	Ref2	Ref3	Ref4	Ref5	Ref6	Ref7	Ref8	Ref9	Ref10	Ref11	Ref12	Ref13	Ref14	Ref15	Ref16	Ref17	Ref18	Ref19	Ref20
(3-cyano-5,7-dimethyl-quinolin-2-ylsulfanyl)-acetic acid ethyl ester	CCOC(=O)CSC1=NC2=CC(=CC(=C2C=C1C#N)C)C	Training	-1	13
(E)-3-(2-chlorophenyl)-1-(2-hydroxyphenyl)prop-2-en-1-one	c1(c(cccc1)C(=O)/C=C/c1ccccc1Cl)O	Test	1	64
(E)-3-(3-chlorophenyl)-1-(2,4-dihydroxyphenyl)prop-2-en-1-one	OC1=CC(O)=CC=C1C(=O)\C=C\C2=CC([Cl])=CC=C2	Training	1	64
(E)-4-acetoxy Tamoxifen	CC/C(=C(C1=CC=C(C=C1)OC(=O)C)/C2=CC=C(C=C2)OCCN(C)C)C3=CC=CC=C3	Test	-1	76
1-(3-chlorophenyl)-3-(3-phenylpropyl)urea	C1=CC=C(C=C1)CCCNC(=O)NC2=CC(=CC=C2)Cl	Training	-1	13
1-(3-methoxyphenyl)-3-pyridin-4-ylurea	COC1=CC=CC(=C1)NC(=O)NC2=CC=NC=C2	Test	-1	13
1-(3-methyl-4-nitrophenyl)piperidine	CC1=C(C=CC(=C1)N2CCCCC2)[N+](=O)[O-]	Training	-1	13
1-(4-methyl-3-nitrophenyl)-3-phenylurea	CC1=C(C=C(C=C1)NC(=O)NC2=CC=CC=C2)[N+](=O)[O-]	Training	-1	13
1-methyl-4-phenylpyridinium	C[N+]1=CC=C(C=C1)C2=CC=CC=C2	Training	-1	38
2-({4-ethoxy-6-[(4-nitrophenyl)amino]-1,3,5-triazin-2-yl}amino)ethanol	CCOC1=NC(=NC(=N1)NCCO)NC2=CC=C(C=C2)[N+](=O)[O-]	Training	-1	13
2-(3-aminobenzamido)-N-[4-(2-hydroxyethyl)phenyl]benzamide	c1c(ccc(c1)NC(=O)c1c(cccc1)c1cccc(c1)[N+](=O)[O-])CCO	Test	1	74
2-(3-chlorobenzamido)-N-[4-(2-hydroxyethyl)phenyl]benzamide	c1c(ccc(c1)NC(=O)c1c(cccc1)c1cccc(c1)N)CCO	Training	1	74
2-(4-aminobenzamido)-N-[4-(2-hydroxyethyl)phenyl]benzamide	c1c(ccc(c1)NC(=O)c1c(cccc1)c1ccc(cc1)N)CCO	Training	1	74
2-(4-chlorobenzamido)-N-[4-(2-hydroxyethyl)phenyl]benzamide	c1c(ccc(c1)NC(=O)c1c(cccc1)c1ccc(cc1)C#N)CCO	Training	1	74
2-(4-cyanobenzamido)-N-[4-(2-hydroxyethyl)phenyl]benzamide	c1c(ccc(c1)NC(=O)c1c(cccc1)c1ccc(cc1)Cl)CCO	Training	1	74
2-(4-tert-butylbenzamido)-N-[4-(2-hydroxyethyl)phenyl]benzamide	c1c(ccc(c1)NC(=O)c1c(cccc1)c1cccc(c1)Cl)CCO	Training	1	74
2-{[3-(2-methylphenyl)-4-oxo-3,4,6,7,8,9-hexahydropyrimido[4,5-b]quinolin-2-yl]sulfanyl}-N-phenylacetamide	CC1=CC=CC=C1N2C(=O)C3=CC4=C(CCCC4)N=C3N=C2SCC(=O)NC5=CC=CC=C5	Training	-1	13
2-chloro-N-[1-(4-methylphenyl)propyl]acetamide	CCC(C1=CC=C(C=C1)C)NC(=O)CCl	Training	-1	13
2-chloro-N-[3-cyano-1-(4-fluorobenzyl)-4,5-dimethyl-1H-pyrrol-2-yl]acetamide	CC1=C(N(C(=C1C#N)NC(=O)CCl)CC2=CC=C(C=C2)F)C	Training	-1	13
2,4-dinitrophenyl-s-glutathione	C1=CC(=C(C=C1[N+](=O)[O-])[N+](=O)[O-])SC[C@H](C(=O)NCC(=O)O)NC(=O)CC[C@@H](C(=O)O)N	Test	-1	50
2'-hydroxy-alpha-naphthoflavone	O=c1cc(oc2c1ccc1c2cccc1)c1c(cccc1)O	Training	1	59
2'-methoxychalcone	c1(c(cccc1)C(=O)/C=C/c1ccccc1)OC	Training	1	64
2',4'-dimethoxychalcone	COC1=CC(OC)=CC=C1C(=O)\C=C\C2=CC=CC=C2	Training	1	64
3-(4-nitrophenyl)-4-oxo-4H-chromen-7-yl N-(tert-butoxycarbonyl)leucinate	CC(C)CC(C(=O)OC1=CC2=C(C=C1)C(=O)C(=CO2)C3=CC=C(C=C3)[N+](=O)[O-])NC(=O)OC(C)(C)C	Test	-1	13
3-(5-bromofuran-2-yl)-5-(2-nitrophenyl)-1,2,4-oxadiazole	C1=CC=C(C(=C1)C2=NC(=NO2)C3=CC=C(O3)Br)[N+](=O)[O-]	Test	-1	13
3-hydroxyflavone	O=C1C(=C(OC2=C1C=CC=C2)C3=CC=CC=C3)O	Training	1	22
3-nitro-1-phenoxydibenzo[b,f][1,4]oxazepin-11(10H)-one	C1=CC=C(C=C1)OC2=CC(=CC3=C2C(=O)NC4=CC=CC=C4O3)[N+](=O)[O-]	Training	-1	13
3,4,5-trimethoxy-N-[4-(propan-2-ylsulfamoyl)phenyl]benzamide	CC(C)NS(=O)(=O)C1=CC=C(C=C1)NC(=O)C2=CC(=C(C(=C2)OC)OC)OC	Test	-1	13
4-(3-bromo-2-thienyl)-6-methyl-2-(1H-pyrrol-1-yl)pyrimidine	CC1=NC(=NC(=C1)C2=C(C=CS2)Br)N3C=CC=C3	Test	-1	13
4-{2-[4-(2-hydroxyethyl)phenylcarbamoyl]phenylcarbamoyl}phenyl acetate	c1c(ccc(c1)NC(=O)c1c(cccc1)c1ccc(cc1)OC(=O)C)CCO	Training	1	74
4-chloro-n-[4-(2-hydroxyethyl)phenyl]-2-(4-nitrobenzamido)benzamide	c1c(ccc(c1)NC(=O)c1c(cc(cc1)Cl)NC(=O)c1ccc(cc1)[N+](=O)[O-])CCO	Training	1	74
4-methyl-4H-thieno[3,2-b]pyrrole-5-carboxylic acid 2-methoxy-benzylamide	CN1C2=C(C=C1C(=O)NCC3=CC=CC=C3OC)SC=C2	Test	-1	13
4-methylumbelliferone Glucuronide	CC1=CC(=O)OC2=C1C=CC(=C2)O[C@H]3[C@@H]([C@H]([C@@H]([C@H](O3)C(=O)O)O)O)O	Training	-1	38	50
4-methylumbelliferone Sulfate	CC1=CC(=O)OC2=C1C=CC(=C2)OS(=O)(=O)O	Training	1	50
4-nitrophenyl Sulfate	C1=CC(=CC=C1[N+](=O)[O-])OS(=O)(=O)O	Training	-1	50
4,4,6-trimethyl-1,2-dioxo-1,2-dihydro-4H-pyrrolo[3,2,1-ij]quinolin-8-yl 3,4-dimethoxybenzoate	CC1=CC(N2C3=C(C=C(C=C13)OC(=O)C4=CC(=C(C=C4)OC)OC)C(=O)C2=O)(C)C	Training	-1	13
4,4'-[2-[4-(1-methylethyl)phenyl]-1-butenylidene]bis-phenol	CCC(=C(C1=CC=C(C=C1)O)C2=CC=C(C=C2)O)C3=CC=C(C=C3)C(C)C	Test	-1	76
5-chloro-2-oxo-3-phenyl-2,3-dihydro-1H-imidazole-4-carbaldehyde	C1=CC=C(C=C1)N2C(=C(NC2=O)Cl)C=O	Training	-1	13
5-chloro-n-[4-(2-hydroxyethyl)phenyl]-2-(4-nitrobenzamido)benzamide	c1c(ccc(c1)NC(=O)c1c(ccc(c1)Cl)NC(=O)c1ccc(cc1)[N+](=O)[O-])CCO	Test	1	74
5-fluorouracil	C1=C(C(=O)NC(=O)N1)F	Test	-1	12
5-phenyl-2H-pyrazol-3-ol	C1=CC=C(C=C1)C2=CC(=O)NN2	Training	-1	13
5,6,7-trimethoxyflavone	O=C1CC(Oc2c1cc(c(c2OC)OC)OC)c1ccccc1	Training	1	59
5,7-dimethoxyflavone	COC1=CC(=C2C(=C1)OC(=CC2=O)C3=CC=CC=C3)OC	Test	1	10	59
5423-98-3	CC1=C(SC2=NC=NC(=C12)NCC3COC4=CC=CC=C4O3)C	Test	-1	13
6-(1,1-dimethylallyl)chrysin	OC1=CC2OC(=CC(C=2C(=C1C(C=C)(C)C)O)=O)C3=CC=CC=C3	Training	1	22
6-geranyl-chrysin	O=C1C3=C(C(C/C=C(/CCC=C(C)C)C)=C(C=C3OC(=C1)C2=CC=CC=C2)O)O	Training	1	22
6-prenyl-chrysin	c1ccc(cc1)c1cc(=O)c2c(c(c(cc2o1)O)/C=C(/C)C)O	Training	1	22	22
6,2',3'-trimethoxyflavanone	O=C1CC(Oc2c1ccc(c2)OC)c1c(c(ccc1)OC)OC	Training	1	59
6,4'-dimethoxy-3-hydroxyflavone	O=c1c(c(oc2c1ccc(c2)OC)c1c(cc(cc1)OC)OC)O	Training	1	59
6,8-digeranyl-chrysin	O=C1C3=C(C(C/C=C(/CCC=C(C)C)C)=C(C(=C3OC(=C1)C2=CC=CC=C2)C/C=C(/CCC=C(C)C)C)O)O	Training	1	22
7-hydroxyflavanone	O=C1CC(Oc2c1cc(cc2)O)c1ccccc1	Training	1	59
7-hydroxyflavone	OC1=CC2OC(=CC(C=2C=C1)=O)C3=CC=CC=C3	Training	1	22
7-methoxyflavanone	COC1=CC2=C(C=C1)C(=O)CC(O2)C3=CC=CC=C3	Training	1	59
7,8-benzoflavone	C1=CC=C(C=C1)C2=CC(=O)C3=C(O2)C4=CC=CC=C4C=C3	Test	1	27	59
7,8-dihydroxyflavone	O=c1cc(oc2c1c(c(cc2)O)O)c1ccccc1	Training	1	59
8-(1,1-dimethylallyl)chrysin	O=C1C=C(C2=CC=CC=C2)OC3=C(C(C=C)(C)C)C(O)=CC(O)=C13	Training	1	22
8-methylflavone	O=C1CC(Oc2c1c(ccc2)C)c1ccccc1	Training	1	59
8-prenyl-chrysin	O=C1C3=C(C=C(C(=C3OC(=C1)C2=CC=CC=C2)CC=C(C)C)O)O	Test	1	22
Abacavir	C1CC1NC2=NC(=NC3=C2N=CN3[C@@H]4C[C@@H](C=C4)CO)N	Test	-1	41
AC1LCZGR	CC1(CC2=C(C(=NC(=C2CO1)N3CCCC3)SC)C#N)C	Training	-1	13
AC1LTBBP	C1=CC=C2C(=C1)N=C3N2C(=O)/C(=C\C4=CN=CC=C4)/S3	Training	-1	13
AC1M2G4N	CCC1=C(C(=CC=C1)CC)NC(=O)C2=C(C=CC(=C2)CN3C(=O)C4=CC=CC=C4C3=O)OC	Test	-1	13
AC1M5OE1	CCOC(=O)C1=C(N=C(C(=C1C2=CC=CC=C2)C#N)SC)C	Training	-1	13
AC1M8DZJ	COC1=C(C=C(C=C1)Cl)NC(=O)COC(=O)CCCN2C(=O)C3=CC=CC=C3C2=O	Training	-1	13
AC1MF85K	CCOC1=CC=C(C=C1)N2C(=O)C3C(N(OC3C2=O)C4=CC=CC=C4)C5=CC=CS5	Training	-1	13
AC1MH7UI	CC1=CC=C(C=C1)SC(C)C(=O)NC2=C(C=CC(=C2)[N+](=O)[O-])OC	Training	-1	13
AC1MLXNY	C1CCC2=NC3=CC(=NN3C(=C2C1)N4CCN(CC4)C(=O)C5CCCO5)C6=CC(=CC=C6)F	Training	1	52
AC1MPYQC	CC1=CC=C(C=C1)C(=O)N2CCN(CC2)C3=CC(=C(C=C3)[N+](=O)[O-])NCCC4=CC(=C(C=C4)OC)OC	Training	-1	13
AC1MU9SI	COC1=C(C=C(C=C1)C2C3=C(CCCC3=O)NC4=C2C5=C(C=C4)N=CC=C5)OC	Test	-1	13
AC1N1YFE	COC1=C(C=C(C=C1)NC(=O)CCC2CCCCC2)S(=O)(=O)N3CCCCC3	Training	-1	13
AC1N4IW4	CC1=NC2=C(C(=NN2C(=C1)N3CCN(CC3)C(=O)C4=CC=CO4)C)C5=CC=CC=C5OC	Training	-1	52
AC1NMSWR	CN1C=CC=C1CNC(=S)NC2=CC=C(C=C2)OC	Training	-1	13
AC1NTKV6	CCOC1=CC=C(C=C1)NC2=C(C(=O)/C(=C/C3=CC(=C(C=C3)OCC(=O)O)OC)/S2)C(=O)OCC	Training	-1	13
AC1NVXL5	C1=CC=C(C=C1)C(=O)/C=C\2/C(=O)N(C3=CC=CC=C3N2)C4=CC=CC=C4	Training	-1	13
AC1NXESD	C1COCCN1C2=CC=C(O2)/C=C/3\C(=O)N(C(=O)S3)CC4=C(C=CC=C4Cl)F	Test	-1	13
AC1NYTS3	COC1=CC=CC=C1C(=O)\C=C\C2=CC=CC=C2[Cl]	Training	1	64
Acetylsalicylic Acid	CC(=O)OC1=CC=CC=C1C(=O)O	Training	-1	12
Acyclovir	C1=NC2=C(N1COCCO)NC(=NC2=O)N	Test	-1	31
AI-204/31695053	C1=CC=NC(=C1)CNC(=O)NC2=CC(=C(C=C2)Cl)Cl	Test	-1	13
AK-968/15608564	COC1=CC=CC(=C1)NC(=O)C2=CC=C(O2)CN3C=C(C=N3)[N+](=O)[O-]	Test	-1	13
AK-968/41024565	CCN1C=C(C(=N1)C)/C=C/2\C(=O)N3C4C(C(N=C3S2)(OC5=CC=CC=C45)C)C(=O)OC	Training	-1	13
Albendazole	CCCSC1=CC2=C(C=C1)N=C(N2)NC(=O)OC	Test	-1	43
Albendazole-sulphoxide	CCCS(=O)C1=CC2=C(C=C1)N=C(N2)NC(=O)OC	Test	-1	43
Amantadine	NC13CC2CC(CC(C1)C2)C3	Training	-1	31	38
Amiloride	C1(=C(N=C(C(=N1)Cl)N)N)C(=O)N=C(N)N	Test	-1	31	38
Amiodarone	CCCCC1=C(C2=CC=CC=C2O1)C(=O)C3=CC(=C(C(=C3)I)OCCN(CC)CC)I	Training	1	31	38
Amitriptyline	CN(C)CCC=C1C2=CC=CC=C2CCC3=CC=CC=C31	Test	-1	38
Amlodipine	CCOC(=O)C1=C(NC(=C(C1C2=CC=CC=C2Cl)C(=O)OC)C)COCCN	Test	1	73
Amodiaquine	CCN(CC)CC1=C(C=CC(=C1)NC2=C3C=CC(=CC3=NC=C2)Cl)O	Training	1	38
Amoxicillin	CC1([C@@H](N2[C@H](S1)[C@@H](C2=O)NC(=O)[C@@H](C3=CC=C(C=C3)O)N)C(=O)O)C	Training	-1	31
Amprenavir	CC(C)CN(C[C@H]([C@H](CC1=CC=CC=C1)NC(=O)O[C@H]2CCOC2)O)S(=O)(=O)C3=CC=C(C=C3)N	Training	-1	41
AN-919/15231032	CC1=C(C(C2=C(N1)CC(CC2=O)(C)C)C3=C(C(=CC=C3)OC)OC)C(=O)NC4=NC5=CC=CC=C5S4	Training	-1	13
Antipyrine	CC1=CC(=O)N(N1C)C2=CC=CC=C2	Test	-1	31	38
Apigenin	C1=CC(=CC=C1C2=CC(=O)C3=C(C=C(C=C3O2)O)O)O	Training	1	10	38	58
AQ-750/42050971	CC1=CC(=NC(=C1C#N)SCC(=O)C2=C(N(C(=C2)C)CCOC)C)C	Test	-1	13
ASN 06469799	C1CN(CCC1NC(=O)NC2=CC=C(C=C2)F)CC3=NN=NN3CC4=CC=CO4	Training	-1	13
ASN 07439802	CC1=NC2=CC(=NN2C(=C1)N3CCN(CC3)C(=O)C4CCCO4)C5=CC(=CC=C5)F	Training	-1	52
Astemizole	COC1=CC=C(C=C1)CCN2CCC(CC2)NC3=NC4=CC=CC=C4N3CC5=CC=C(C=C5)F	Training	1	31
Atazanavir	CC(C)(C)[C@@H](C(=O)N[C@@H](CC1=CC=CC=C1)[C@H](CN(CC2=CC=C(C=C2)C3=CC=CC=N3)NC(=O)[C@H](C(C)(C)C)NC(=O)OC)O)NC(=O)OC	Test	-1	41
Atropine	CN1[C@@H]2CC[C@H]1CC(C2)OC(=O)C(CO)C3=CC=CC=C3	Test	-1	31	38
Baicalein	C1=CC=C(C=C1)C2=CC(=O)C3=C(C(=C(C=C3O2)O)O)O	Training	1	59
BAS 03191452	C1=CC=C(C=C1)OCC2=NC(=NO2)C3=CC=NC=C3	Training	-1	13
BAS 07783940	COC1=CC=C(C=C1)OCC(=O)NC2=CC=CC=C2C(=O)N3CCOCC3	Test	-1	13
BAS 08315711	CCOC1=C(C=CC(=N1)C2=CC=CC=C2)C3=NOC(=N3)COC	Test	-1	13
Bendroflumethiazide	C1=CC=C(C=C1)CC2NC3=C(C=C(C(=C3)C(F)(F)F)S(=O)(=O)N)S(=O)(=O)N2	Training	-1	31
Benzbromarone	CCC1=C(C2=CC=CC=C2O1)C(=O)C3=CC(=C(C(=C3)Br)O)Br	Training	1	38
Bepridil	CC(C)COCC(CN(CC1=CC=CC=C1)C2=CC=CC=C2)N3CCCC3	Test	-1	12	35
Biochanin A	COC1=CC=C(C=C1)C2=COC3=CC(=CC(=C3C2=O)O)O	Test	1	38	58
Botryllamide B	CO\C(=C\c1ccc(O)cc1)C(=O)N\C=C\c2cc([Br])c(OC)c([Br])c2	Test	1	42
Botryllamide G	CO\C(=C/c1ccc(O)cc1)C(=O)N\C=C\c2cc([Br])c(O)c([Br])c2	Training	1	42
Botryllamide H	O\C(=C\c1c(C#N)c(O)ccc1)C(=O)N\C=C\c2ccc(O)cc2	Training	-1	42
Bromsulphthalein	C1=CC(=C(C=C1C2(C3=C(C(=C(C(=C3Br)Br)Br)Br)C(=O)O2)C4=CC(=C(C=C4)O)S(=O)(=O)[O-])S(=O)(=O)[O-])O.[Na+].[Na+]	Training	-1	38
Budesonide	CCCC1O[C@@H]2C[C@H]3[C@@H]4CCC5=CC(=O)C=C[C@@]5([C@H]4[C@H](C[C@@]3([C@@]2(O1)C(=O)CO)C)O)C	Test	-1	31	38
Bupivacaine	CCCCN1CCCCC1C(=O)NC2=C(C=CC=C2C)C	Training	-1	31
Bupropion	CC(C(=O)C1=CC(=CC=C1)Cl)NC(C)(C)C	Test	-1	31
Captopril	C[C@H](CS)C(=O)N1CCC[C@H]1C(=O)O	Training	-1	31	38
Carbamazepine	C1=CC=C2C(=C1)C=CC3=CC=CC=C3N2C(=O)N	Training	-1	31	38
Carisoprodol	CCCC(C)(COC(=O)N)COC(=O)NC(C)C	Training	-1	31
Carnitine	C[N+](C)(C)C[C@@H](CC(=O)[O-])O	Test	-1	38
Cefamandole	CN1C(=NN=N1)SCC2=C(N3[C@@H]([C@@H](C3=O)NC(=O)[C@@H](C4=CC=CC=C4)O)SC2)C(=O)O	Training	-1	38
Celecoxib	CC1=CC=C(C=C1)C2=CC(=NN2C3=CC=C(C=C3)S(=O)(=O)N)C(F)(F)F	Training	1	31
Chalcone	C1=CC=C(C=C1)/C=C/C(=O)C2=CC=CC=C2	Training	1	59
CHEMBL1	CC1([C@@H]2COC3=C([C@@H]2C4=C(O1)C5=C([C@H]6[C@H](COC7=C6C=CC(=C7)OC)C(O5)(C)C)C(=O)C4=O)C=CC(=C3)OC)C	Training	-1	19
CHEMBL100714	COC1=C(C=C(C=C1)NC2=NC=NC3=CC(=C(C=C32)OC)OC)OC	Training	1	20
CHEMBL105310	C1=CC=C(C=C1)/C=C/C(=O)C2=C(C=C(C=C2)O)O	Training	-1	5
CHEMBL107505	c12ccccc2[nH]c2c1C[C@@H]1N(C2CCCCC)C(=O)C(NC1=O)CCC(=O)OC(C)(C)C	Training	1	72
CHEMBL107699	c12ccccc2[nH]c2c1C[C@@H]1N(C2CCCCC)C(=O)C(NC1=O)Cc1c[nH]c2ccccc12	Training	1	72
CHEMBL107761	C1(C(=O)N2[C@H](C(=O)N1)Cc1c(C2C(C)C)[nH]c2c1cccc2)C	Training	-1	72
CHEMBL108097	c12ccccc2[nH]c2c1C[C@@H]1N(C2CC)C(=O)C(NC1=O)N1CCCC1	Test	-1	72
CHEMBL108180	c12ccccc2[nH]c2c1C[C@@H]1N(C2c2ccccc2)C(=O)C(NC1=O)N1CCCC1	Test	-1	72
CHEMBL108292	c12ccccc2[nH]c2c1C[C@@H]1N(C2CCCCC)C(=O)C(NC1=O)Cc1ccccc1	Training	1	72
CHEMBL108368	c12ccccc2[nH]c2c1C[C@@H]1N(C2CCCCC)C(=O)C(NC1=O)COC(C)(C)C	Training	1	72
CHEMBL109193	c12ccccc2[nH]c2c1C[C@@H]1N(C2CCCCC)C(=O)C(NC1=O)CCCCNC(=O)OC(C)(C)C	Test	1	72
CHEMBL1169807	CN1C=C(C2=CC=CC=C21)/C=C/C(=O)C3=CC=C(C=C3)OC	Training	1	14
CHEMBL1172078	CC1=CC(=O)C2=C(C3=C(C=C(C=C3C(=C2O1)OC)OC)O)O	Test	-1	16
CHEMBL1172079	CCCC1=CC(=O)C2=C(C3=C(C=C(C=C3C(=C2O1)OC)OC)O)O	Training	-1	16
CHEMBL1172080	CC1=CC(=O)C2=C(O1)C3=C(C=C(C=C3C(=C2O)OC)O)OC	Training	1	16
CHEMBL1172081	CC1=CC(=O)C2=C(O1)C3=C(C=C(C=C3C(=C2OC)OC)O)OC	Test	-1	16
CHEMBL1172279	CCCC1=CC(=O)C2=C(O1)C3=C(C=C(C=C3C=C2OC)O)OC	Training	1	16
CHEMBL118812	C1=CC=C(C=C1)C2=NC3=CC=CC=C3C(=N2)NC4=CC(=CC=C4)[N+](=O)[O-]	Training	1	23
CHEMBL1190912	COC1=CC=CC(=C1)NC2=NC(=NC3=CC=CC=C32)C4=CC=CC=C4	Training	1	23
CHEMBL1194993	C1=CC=C(C=C1)C2=NC3=CC=CC=C3C(=N2)NC4=CC=CC=C4	Test	1	23
CHEMBL1195084	C1=CC=C(C=C1)C2=NC3=CC=CC=C3C(=N2)NC4=CC(=CC=C4)Cl	Test	1	23
CHEMBL1253372	CC(C)(C)OC(=O)[C@H](CCCCNC(=O)OCC1=CC=CC=C1)NC[C@@H]2C[C@H](CN2C(=O)OC(C)(C)C)OCC3=CC=CC=C3	Test	-1	18
CHEMBL1253373	CC(C)(C)OC(=O)[C@H](CCCCNC(=O)OCC1=CC=CC=C1)NC(=O)[C@@H]2C[C@H](CN2C(=O)OC(C)(C)C)OC(=O)C3CCCCC3	Training	-1	18
CHEMBL1253374	CC(C)(C)OC(=O)[C@H](CCCCNC(=O)OCC1=CC=CC=C1)NC(=O)[C@@H]2C[C@H](CN2C(=O)OC(C)(C)C)OCC3=CC=CC=C3	Training	-1	18
CHEMBL1253375	CC(C)(C)OC(=O)[C@H](CCCCNC(=O)OCC1=CC=CC=C1)NC(=O)[C@@H]2C[C@H](CN2C(=O)OC(C)(C)C)OCC3CCCCC3	Training	-1	18
CHEMBL1277172	C1CN(CCN1C2=CC=CC=C2)C3=NC(=NC4=CC=CC=C43)C5=CC=CC=C5	Training	1	23
CHEMBL1338919	COC1=CC=CC=C1NC2=NC(=NC3=CC=CC=C32)C4=CC=CC=C4	Training	1	23
CHEMBL1360562	C1=CC=C(C=C1)C2=NC3=CC=CC=C3C(=N2)NC4=CC(=CC=C4)O	Training	1	20
CHEMBL137586	COC1=CC2=C(C=C1)OC(=CC2=O)C3=CC=CC=C3	Test	1	10
CHEMBL137882	c1(c(ccc(c1OC)OC)C(=O)/C=C/c1ccc(c(c1)Cl)Cl)OC	Training	1	64
CHEMBL138662	c1(c(ccc(c1)OC)C(=O)/C=C/c1ccc(cc1)Cl)OC	Training	1	5	64
CHEMBL139289	c1(c(ccc(c1OC)OC)C(=O)/C=C/c1ccccc1Cl)OC	Test	1	64
CHEMBL139679	c1(c(ccc(c1)O)C(=O)/C=C/c1ccc(cc1)Cl)O	Training	1	5	64
CHEMBL144625	COC1=C(OC2=CC=CC=C2C1=O)C3=CC=CC=C3	Test	1	27
CHEMBL1504035	COC1=C(C=C(C=C1)/C=C/C(=O)C2=CC=C(C=C2)C(=O)/C=C/C3=CC(=C(C=C3)OC)OC)OC	Training	1	40
CHEMBL1617104	COC1=CC=C(C=C1)NC2=NC(=NC3=CC=CC=C32)C4=CC=CC=C4	Test	1	23
CHEMBL165509	COC1=C(C(=C2C(=C1)OC(=C(C2=O)OC)C3=CC=C(C=C3)O)O)OC	Training	1	10
CHEMBL1685067	CC1=C(C=C2C(=C1O)C(=O)CC(O2)C3=CC=CC=C3)OC	Training	1	10
CHEMBL1685068	CC1=C(C=C(C2=C1OC(CC2=O)C3=CC=CC=C3)OC)OC	Training	1	10
CHEMBL1685069	CC1=C(C=C2C(=C1OC)C(=O)C=C(O2)C3=CC=CC=C3)OC	Training	1	10
CHEMBL1685070	C[C@H]1[C@@H]([C@H]([C@H]([C@@H](O1)O[C@@H]2[C@H]([C@@H]([C@H](O[C@H]2C3=C(C=C(C4=C3OC(=CC4=O)C5=CC=C(C=C5)O)O)O)CO)O)O)O)O)O	Training	-1	10
CHEMBL1685071	C[C@H]1[C@@H]([C@H]([C@H]([C@@H](O1)OC2=CC=C(C=C2)C3=CC(=O)C4=C(O3)C(=C(C=C4O)O)[C@H]5[C@@H]([C@H]([C@@H]([C@H](O5)CO)O)O)O)O)O)O	Training	-1	10
CHEMBL1685072	COC1=C(OC)[C@]2(OC)c3c(OC)c(OC)c4O[C@H](C[C@H](O)c4c3O[C@@]25O[C@H](CC=C5C1=O)c6ccccc6)c7ccccc7	Training	1	10
CHEMBL1689340	CC(=CCC1=C(C=C(C2=C1O[C@@H](CC2=O)C3=CC(=C(C=C3)OC)O)O)O)C	Test	1	4
CHEMBL1689341	CC(=CCC1=C(C2=C(C(=C1O)CC=C(C)C)O[C@@H](CC2=O)C3=CC(=CC(=C3)O)O)O)C	Training	1	4
CHEMBL1689344	CC(=CCC1=C(C=C(C=C1C2=C(C(=O)C3=C(C=C(C=C3O2)O)O)OC)OC)O)C	Training	1	4
CHEMBL1689345	C/C(=C/CC1=C(OC2=C3C=CC(OC3=CC(=C2C1=O)O)(C)C)C4=CC(=C(C=C4O)O)O)/CO	Training	1	4
CHEMBL1777831	COCCOCCOCCOC1=C(C=C2CCN(CC2=C1)CCC3=CC=C(C=C3)NC(=O)C4=CC(=C(C=C4)C(=O)OC)NC(=O)C5=CC6=C(C=C5)N=CC=C6)OC	Training	1	66
CHEMBL1779524	COCCOCCOCCOC1=C(C=C2CN(CCC2=C1)CCC3=CC=C(C=C3)NC(=O)C4=CC(=C(C=C4)C(=O)OC)NC(=O)C5=NC6=CC=CC=C6C=C5)OC	Training	1	66
CHEMBL1779525	COCCOCCOCCOC1=C(C=C2CN(CCC2=C1)CCC3=CC=C(C=C3)NC(=O)C4=CC(=C(C=C4)C(=O)OC)NC(=O)C5=CC6=C(C=C5)N=CC=C6)OC	Training	1	66
CHEMBL1779526	COCCOCCOCCOC1=C(C=C2CCN(CC2=C1)CCC3=CC=C(C=C3)NC(=O)C4=CC(=C(C=C4)C(=O)OC)NC(=O)C5=NC6=CC=CC=C6C=C5)OC	Training	1	66
CHEMBL1789392	COC1=C(C=C2CN(CCC2=C1)CCC3=CC=C(C=C3)NC(=O)C4=CC(=C(C=C4)C(=O)O)NC(=O)C5=CC6=C(C=C5)N=CC=C6)OC	Test	-1	66
CHEMBL1789393	COCCOCCOCCOC1=C(C=C2CCN(CC2=C1)CCC3=CC=C(C=C3)NC(=O)C4=CC(=C(C=C4)C(=O)O)NC(=O)C5=NC6=CC=CC=C6C=C5)OC	Training	1	66
CHEMBL1789401	COC1=C(C=C2CN(CCC2=C1)CCC3=CC=C(C=C3)NC(=O)C4=CC(=C(C=C4)C(=O)O)NC(=O)C5=NC6=CC=CC=C6C=C5)OC	Test	1	66
CHEMBL1789432	COCCOCCOCCOC1=C(C=C2CCN(CC2=C1)CCC3=CC=C(C=C3)NC(=O)C4=CC(=C(C=C4)C(=O)O)NC(=O)C5=CC6=C(C=C5)N=CC=C6)OC	Training	-1	66
CHEMBL1789441	COCCOCCOCCOC1=C(C=C2CN(CCC2=C1)CCC3=CC=C(C=C3)NC(=O)C4=CC(=C(C=C4)C(=O)O)NC(=O)C5=CC6=C(C=C5)N=CC=C6)OC	Training	-1	66
CHEMBL1789467	COCCOCCOCCOC1=C(C=C2CN(CCC2=C1)CCC3=CC=C(C=C3)NC(=O)C4=CC(=C(C=C4)C(=O)O)NC(=O)C5=NC6=CC=CC=C6C=C5)OC	Training	-1	66
CHEMBL1834564	CN1C=C(C2=CC=CC=C21)C(=O)/C=C/C3=C(C=C(C=C3)OC)OC	Training	1	14
CHEMBL1834565	CN1C=C(C2=CC=CC=C21)C(=O)/C=C/C3=C(C=CC=C3OC)OC	Test	1	14
CHEMBL1834566	CN1C=C(C2=CC=CC=C21)C(=O)/C=C/C3=C(C=C(C=C3OC)OC)OC	Training	1	14	14
CHEMBL1834567	CN1C=C(C2=CC=CC=C21)C(=O)/C=C/C3=CC(=C(C(=C3)OC)OC)OC	Training	1	14
CHEMBL1834568	CN1C=C(C2=C1C=CC(=C2)OC)C(=O)/C=C/C3=C(C=C(C=C3OC)OC)OC	Training	1	14
CHEMBL1834570	CN1C=C(C2=CC=CC=C21)/C=C/C(=O)C3=CN(C4=CC=CC=C43)C	Training	1	14
CHEMBL19032	COC1=C(C=C(C=C1)C2=C(C(=O)C3=C(C=C(C=C3O2)OC)OC)OC)OC	Training	1	27	69
CHEMBL1915325	C1=CC(=CC=C1NC(=O)C2=C(C=CS2)NCC3=C(C=NC=C3)[N+](=O)[O-])OC(F)(F)F	Training	1	68
CHEMBL1915327	C1=CC=C(C(=C1)CNC2=C(SC=C2)C(=O)NC3=CC=C(C=C3)OC(F)(F)F)[N+](=O)[O-]	Test	1	68
CHEMBL1915338	C1=CC(=CC(=C1)N=C=S)CNC2=C(SC=C2)C(=O)NC3=CC=C(C=C3)OC(F)(F)F	Training	-1	68
CHEMBL1915339	C1=CC(=CC=C1CNC2=C(SC=C2)C(=O)NC3=CC=C(C=C3)OC(F)(F)F)N=C=S	Training	-1	68
CHEMBL1935203	c1(c(ccc(c1)O)C(=O)/C=C/c1ccccc1Cl)O	Training	1	5	64
CHEMBL1935204	COC1=CC(=C(C=C1)C(=O)/C=C/C2=CC(=C(C=C2)Cl)Cl)O	Test	-1	5
CHEMBL1935205	COC1=CC(=C(C=C1)C(=O)/C=C/C2=CC(=C(C=C2)OC)OC)OC	Test	1	5
CHEMBL1935207	COC1=C(C=C(C=C1)C(=O)/C=C/C2=CC=CC=C2Cl)OC	Training	1	5
CHEMBL1935208	COC1=C(C=C(C=C1)C(=O)/C=C/C2=CC=C(C=C2)Cl)OC	Training	1	5
CHEMBL1935210	COc1ccc(\C=C\C(=O)c2ccc3ccccc3c2O)cc1	Training	1	5
CHEMBL1935211	COC1=C(C=C(C=C1)/C=C/C(=O)C2=C(C3=CC=CC=C3C=C2)O)OC	Training	1	5
CHEMBL1935212	COC1=CC=CC(=C1)/C=C/C(=O)C2=C(C3=CC=CC=C3C=C2)O	Training	1	5
CHEMBL1935213	C1=CC=C2C(=C1)C=CC(=C2O)C(=O)/C=C/C3=CC=CC=C3Cl	Training	-1	5
CHEMBL1935214	C1=CC=C2C(=C1)C=CC(=C2O)C(=O)/C=C/C3=CC=C(C=C3)Cl	Training	-1	5
CHEMBL1935216	C1=CC=C(C=C1)/C=C/C(=O)C2=C(C=CC3=CC=CC=C32)O	Training	1	5
CHEMBL1935217	COC1=CC=C(C=C1)/C=C/C(=O)C2=C(C=CC3=CC=CC=C32)O	Training	1	5
CHEMBL1935218	COC1=C(C=C(C=C1)/C=C/C(=O)C2=C(C=CC3=CC=CC=C32)O)OC	Training	1	5
CHEMBL1935219	COC1=CC=CC(=C1)/C=C/C(=O)C2=C(C=CC3=CC=CC=C32)O	Training	1	5
CHEMBL1935220	C1=CC=C2C(=C1)C=CC(=C2C(=O)/C=C/C3=CC=CC=C3Cl)O	Training	1	5
CHEMBL1935221	C1=CC=C2C(=C1)C=CC(=C2C(=O)/C=C/C3=CC=C(C=C3)Cl)O	Training	-1	5
CHEMBL1935222	C1=CC=C2C(=C1)C=CC(=C2C(=O)/C=C/C3=CC(=C(C=C3)Cl)Cl)O	Training	1	5
CHEMBL197131	C1=CC=C(C=C1)CC(=O)NC2=C(C=CC(=C2)Cl)SC3=CC=CC=C3	Test	-1	13
CHEMBL1999832	COC1=C(C=C2C(=C1)C(=NC(=N2)NC3=CC(=CC=C3)Br)NC4=CC(=CC=C4)Br)OC	Training	1	20
CHEMBL2011280	C1=CC2=C(C(=C1)O)C(=O)C=C(O2)C(=O)O	Training	-1	6
CHEMBL2011281	COC1=C(C=C(C=C1)CCOC2=CC=CC3=C2C(=O)C=C(O3)C(=O)O)OC	Test	-1	6
CHEMBL2011282	COC1=C(C=C(C=C1)CCNC(=O)C2=CC(=O)C3=C(O2)C=CC=C3OCC4=CC=CC=C4)OC	Training	1	6
CHEMBL2011283	C1CN(CCN1C2=CC=CC=C2)C(=O)C3=CC(=O)C4=C(O3)C=CC=C4OCC5=CC=CC=C5	Training	1	6
CHEMBL2011286	COC1=C(C=C(C=C1)CCNC(=O)C2=CC(=O)C3=C(O2)C=CC=C3OCCC4=CC(=C(C=C4)OC)OC)OC	Training	1	6
CHEMBL2011287	COC1=CC2=C(C=C1)NC=C2CCNC(=O)C3=CC(=O)C4=C(O3)C=CC=C4OCC5=CC=CC=C5	Training	1	6
CHEMBL2011288	COC1=CC2=C(C=C1)NC=C2CCNC(=O)C3=CC(=O)C4=C(O3)C=CC=C4OCC5=CC=C(C=C5)Br	Training	1	6	39
CHEMBL2011289	CC1=CC=C(C=C1)COC2=CC=CC3=C2C(=O)C=C(O3)C(=O)NCCC4=CNC5=C4C=C(C=C5)OC	Training	1	6
CHEMBL2011290	COC1=CC2=C(C=C1)NC=C2CCNC(=O)C3=CC(=O)C4=C(O3)C=CC=C4OCCC5=CC=CC=C5	Test	1	6
CHEMBL2040872	COC1=C(C=C(C=C1)C2=C(C(=O)C3=C(C=C(C=C3O2)OC)OC)OCCOC(=O)C4=CC(=C(C=C4)OC)OC)OC	Training	1	69
CHEMBL2042959	COC1=C(C=C(C=C1)C2=C(C(=O)C3=C(C=C(C=C3O2)OC)OC)OC(=O)C4=CC(=C(C(=C4)OC)OC)OC)OC	Training	1	69
CHEMBL2042960	COC1=C(C=C(C=C1)C2=C(C(=O)C3=C(C=C(C=C3O2)OC)OC)OCC4=CC(=C(C(=C4)OC)OC)OC)OC	Training	1	69
CHEMBL2042961	COC1=C(C=C(C=C1)C2=C(C(=O)C3=C(C=C(C=C3O2)OC)OC)OCC(=O)C4=CC(=C(C=C4)OC)OC)OC	Training	-1	69
CHEMBL2042962	COC1=C(C=C(C=C1)C2=C(C(=O)C3=C(C=C(C=C3O2)OC)OC)OCCOC(=O)/C=C/C4=CC(=C(C(=C4)OC)OC)OC)OC	Training	1	69
CHEMBL2042964	COC1=CC=C(C=C1)C(=O)OCCOC2=C(OC3=CC(=CC(=C3C2=O)OC)OC)C4=CC(=C(C=C4)OC)OC	Test	1	69
CHEMBL2042965	COC1=C(C=C(C=C1)C2=C(C(=O)C3=C(C=C(C=C3O2)OC)OC)OCCN4C=NC5=C4N=CN=C5N)OC	Training	-1	69
CHEMBL2042966	CN1C2=C(C(=O)N(C1=O)C)N=CN2CCOC3=C(OC4=CC(=CC(=C4C3=O)OC)OC)C5=CC(=C(C=C5)OC)OC	Training	-1	69
CHEMBL2049139	COC1=C(C(=C(C=C1)/C=C/C(=O)C2=C(C=C(C=C2OC)OC)O)OC)OC	Training	1	14
CHEMBL2049140	CN1C=C(C2=CC=CC=C21)/C=C/C(=O)C3=C(C=C(C=C3)OC)OC	Test	1	14
CHEMBL2074962	CC/C(=C(C1=CC=C(C=C1)O)/C2=CC=C(C=C2)OCCN(C)C)C3=CC=C(C=C3)OC	Training	-1	76
CHEMBL2075017	COC1=CC(=C(C=C1)C2=C(C(=O)C3=C(C=C(C=C3O2)OC)O)OC)OC	Training	1	27
CHEMBL2130718	CC1=NC2=CC(=NN2C(=C1)N3CCN(CC3)C(=O)C)C4=CC(=CC=C4)F	Test	-1	52
CHEMBL2130929	CCC1=C(N2C(=CC(=N2)C3=CC(=CC=C3)OC)N=C1C)N4CCN(CC4)C(=O)C5=COC=C5	Test	-1	52
CHEMBL2131595	C1CN(CCN1C2=CC(=NC3=CC(=NN32)C4=CC=CC=C4)C5=CC=CS5)C(=O)C6=COC=C6	Test	-1	52
CHEMBL2131986	CC1=C(N2C(=CC(=N2)C3=CC=C(C=C3)F)N=C1C)N4CCN(CC4)C(=O)C5=CC=CO5	Training	-1	52
CHEMBL2132316	C1CN(CCN1C2=CC(=NC3=CC(=NN32)C4=CC=CC=C4)C5=CC=CO5)C(=O)C6=COC7=CC=CC=C76	Training	-1	52
CHEMBL2132526	CC(C)(C)OC(=O)N1CCN(CC1)C2=CC(=NC3=CC(=NN32)C4=CC=CC=C4)C5=CC=CO5	Test	-1	52
CHEMBL2132529	CC1=COC(=C1C(=O)N2CCN(CC2)C3=CC(=NC4=CC(=NN43)C5=CC=CC=C5)C6=CC=CO6)C	Training	-1	52
CHEMBL2133117	CC1CN(CCN1C2=CC(=NC3=CC(=NN32)C4=CC=CC=C4)C5=CC=CO5)C(=O)OC(C)(C)C	Training	-1	52
CHEMBL2133413	CC1=NC2=CC(=NN2C(=C1)N3CCN(CC3)C(=O)C4=COC=C4)C5=CC=NC=C5	Training	-1	52
CHEMBL2133585	C1CN(CCN1C2=CC(=NC3=CC(=NN32)C4=CC=CS4)C5=CC=CO5)C(=O)C6=COC=C6	Training	-1	52
CHEMBL2133979	C1CC2=C(N3C(=CC(=N3)C4=CC=C(C=C4)F)N=C2C1)N5CCN(CC5)C(=O)C6=CC=CO6	Training	-1	52
CHEMBL2134695	C1CN(CCC1C(=O)NC2=CC=CC=C2)C3=CC(=NC4=CC(=NN43)C5=CC=CC=C5)C6=CC=CO6	Training	-1	52
CHEMBL2134880	CN(CCCN(C)C(=O)C1=COC=C1)C2=CC(=NC3=CC(=NN32)C4=CC=CC=C4)C5=CC=CO5	Training	-1	52
CHEMBL2135201	C1CN(CCN1C2=CC(=NC3=CC(=NN32)C4=CC(=CC=C4)C5=CC=CO5)C6=CC=CO6)C(=O)C7=COC=C7	Training	-1	52
CHEMBL2135699	CC1=CC=C(O1)C2=NC3=CC(=NN3C(=C2)N4CCN(CC4)C(=O)C5=COC=C5)C6=CC=CC=C6	Training	-1	52
CHEMBL2135811	COC1=CC=C(C=C1)C2=NC3=CC(=NN3C(=C2)N4CCN(CC4)C(=O)C5=COC=C5)C6=CC=CC=C6	Training	-1	52
CHEMBL2136204	C1CN(CCN1C2=CC(=NC3=CC(=NN32)C4=CC=CC=C4)C5=CC=CO5)C(=O)C6=CC=CC=C6	Test	-1	52
CHEMBL2136218	C1CN(CCN1C2=CC(=NC3=CC(=NN32)C4=CC=C(C=C4)Cl)C5=CC=CO5)C(=O)C6=COC=C6	Training	-1	52
CHEMBL2136603	COC1=CC=CC=C1C2=NN3C(=C2)N=C(C=C3N4CCN(CC4)C(=O)C5=COC=C5)C6=CC=CO6	Test	-1	52
CHEMBL2137928	C1CN(CCN1C2=CC(=NC3=CC(=NN32)C4=CC=CC=C4)C5=CC=C(C=C5)F)C(=O)C6=COC=C6	Test	-1	52
CHEMBL2138028	CC1=C(N2C(=CC(=N2)C3=CC(=CC=C3)Cl)N=C1C)N4CCN(CC4)C(=O)C5=COC=C5	Training	1	52
CHEMBL2138502	CC1=C(N2C(=CC(=N2)C3=CC=C(C=C3)OC)N=C1C)N4CCN(CC4)C(=O)C	Test	-1	52
CHEMBL2138719	CC1=CC=C(C=C1)C2=NN3C(=C2)N=C(C=C3N4CCN(CC4)C(=O)C5=COC=C5)C6=CC=CO6	Training	-1	52
CHEMBL2139235	CC1=CC=C(C=C1)C2=NN3C(=CC(=NC3=N2)C)N4CCN(CC4)C(=O)C5=CC=CO5	Training	-1	52
CHEMBL2139350	CC1CN(CCN1C2=CC(=NC3=CC(=NN32)C4=CC=CC=C4)C5=CC=CO5)C(=O)C6=COC=C6	Training	-1	52
CHEMBL2139895	C1CN(C(=O)CN1C2=CC(=NC3=CC(=NN32)C4=CC=CC=C4)C5=CC=CO5)C6=CC=CC=C6	Training	-1	52
CHEMBL2140410	C1CN(CCN1)C2=CC(=NC3=CC(=NN32)C4=CC=CC=C4)C5=CC=CO5	Test	-1	52
CHEMBL2140567	C1CN(CCN1C2=CC(=NC3=CC(=NN32)C4=CC=CC=C4)C5=CC=CO5)C(=O)OCC6=CC=CC=C6	Test	-1	52
CHEMBL2141052	C1CN(CCN1CC2=CC=CC=C2)C3=CC(=NC4=CC(=NN43)C5=CC=CC=C5)C6=CC=CO6	Training	-1	52
CHEMBL2141371	CC1=C(N2C(=CC(=N2)C3=CC=NC=C3)N=C1C)N4CCN(CC4)C(=O)C5=COC=C5	Training	-1	52
CHEMBL2141711	C1CN(CCN1C2=CC(=NC3=CC(=NN32)C4=CC(=CC=C4)Cl)C5=CC=CO5)C(=O)C6=COC=C6	Test	-1	52
CHEMBL2141796	CC1=C(N2C(=CC(=N2)C3=CC=C(C=C3)F)N=C1C)N4CCN(CC4)C(=O)C	Test	-1	52
CHEMBL2141998	C1CN(CCN1C2=CC(=NC3=CC(=NN32)C4=CC=NC=C4)C5=CC=CC=C5)C(=O)C6=COC=C6	Training	-1	52
CHEMBL2142058	C1CN(CN(C1)C(=O)C2=COC=C2)C3=CC(=NC4=CC(=NN43)C5=CC=CC=C5)C6=CC=CO6	Test	-1	52
CHEMBL2142245	CNCCN(C)C1=CC(=NC2=CC(=NN21)C3=CC=CC=C3)C4=CC=CO4	Training	-1	52
CHEMBL2142496	COC1=CC=C(C=C1)C2=NN3C(=C2)N=C(C=C3N4CCN(CC4)C(=O)C5=COC=C5)C6=CC=CO6	Training	-1	52
CHEMBL2143182	CC1=C(N2C(=CC(=N2)C3=CC4=C(C=C3)OCO4)N=C1C)N5CCN(CC5)C(=O)C6=COC=C6	Training	-1	52
CHEMBL2143184	CC1=NC2=NC(=NN2C(=C1)N3CCN(CC3)C(=O)C4=CC=CO4)C5=CC=CC=C5	Test	-1	52
CHEMBL2143465	C1CN(CCN1C2=CC(=NC3=CC(=NN32)C4=CC=CC=C4)C5=CC=CO5)C(=O)C6=CSC=C6	Training	-1	52
CHEMBL2158542	C1=CC=C(C=C1)C2=NC3=CC=CC=C3C(=N2)NC4=CC=CC(=C4)C(F)(F)F	Training	1	23
CHEMBL2158543	C1=CC=C(C=C1)C2=NC3=CC=CC=C3C(=N2)NC4=CC=C(C=C4)C(F)(F)F	Training	1	23
CHEMBL2158544	C1CN(CCN1C2=CC(=CC=C2)Br)C3=NC(=NC4=CC=CC=C43)C5=CC=CC=C5	Training	1	23
CHEMBL2158545	C1CN(CCN1C2=CC(=CC=C2)Cl)C3=NC(=NC4=CC=CC=C43)C5=CC=CC=C5	Training	1	23
CHEMBL2158546	C1CN(CCN1C2=CC(=C(C=C2)F)Cl)C3=NC(=NC4=CC=CC=C43)C5=CC=CC=C5	Training	1	23
CHEMBL2158547	COC1=CC=CC(=C1)N2CCN(CC2)C3=NC(=NC4=CC=CC=C43)C5=CC=CC=C5	Training	1	23
CHEMBL2158548	C1CN(CCN1C2=CC(=CC=C2)[N+](=O)[O-])C3=NC(=NC4=CC=CC=C43)C5=CC=CC=C5	Training	1	23
CHEMBL2158549	C1CN(CCN1C2=CC=C(C=C2)[N+](=O)[O-])C3=NC(=NC4=CC=CC=C43)C5=CC=CC=C5	Training	1	23
CHEMBL2158550	C1=CC=C(C=C1)C2=NC3=CC=CC=C3C(=N2)NC4=CC=CC=C4Br	Training	1	23
CHEMBL2158551	C1=CC=C(C=C1)C2=NC3=CC=CC=C3C(=N2)NC4=CC(=CC=C4)Br	Test	1	23
CHEMBL2158552	C1=CC=C(C=C1)C2=NC3=CC=CC=C3C(=N2)NC4=CC=C(C=C4)Br	Test	1	23
CHEMBL2158553	C1=CC=C(C=C1)C2=NC3=CC=CC=C3C(=N2)NC4=CC(=C(C=C4)F)Cl	Training	1	23
CHEMBL2158554	COC1=C(C=C(C=C1)NC2=NC(=NC3=CC=CC=C32)C4=CC=CC=C4)OC	Test	1	23
CHEMBL2158555	C1=CC=C(C=C1)C2=NC3=CC=CC=C3C(=N2)NC4=CC=CC=C4[N+](=O)[O-]	Training	1	23
CHEMBL2158556	C1=CC=C(C=C1)C2=NC3=CC=CC=C3C(=N2)NC4=CC=C(C=C4)[N+](=O)[O-]	Test	1	23
CHEMBL2158557	C1=CC=C(C=C1)C2=NC3=CC=CC=C3C(=N2)NC4=CC(=C(C=C4)F)[N+](=O)[O-]	Training	1	23
CHEMBL2158558	C1=CC=C(C=C1)C2=NC3=CC=CC=C3C(=N2)NC4=CC=CC(=C4)C#N	Training	1	23
CHEMBL221371	COC1C2=C(C3=C(O1)C(=CC=C3)O)C(=O)C4=C(C=C(C=C4O2)OC)O	Training	1	9
CHEMBL222133	COC1=C(C(=C2C(=C1)O[C@@H]3COC4=CC=CC=C4[C@]3(C2=O)O)O)OC	Training	-1	9
CHEMBL222134	C1=CC=C2C(=C1)C3=C(C(O2)O)OC4=CC(=CC(=C4C3=O)O)O	Training	-1	9
CHEMBL222154	CC1=C(C=C2C(=C1O)C(=O)C3=C(O2)OC4=C3C=CC(=C4)O)O	Training	-1	9
CHEMBL222240	CC1=C(C=C2C(=C1O)C(=O)C3=C(O2)C(OC4=C3C=CC=C4O)O)OC	Test	-1	9
CHEMBL222265	CC1=C(C=C2C(=C1O)C(=O)C3=C(O2)C(OC4=C3C=CC=C4O)OC)OC	Training	1	9
CHEMBL222274	CC1=C(C=C2C(=C1O)C(=O)C3=C(O2)C(OC4=C3C=CC(=C4)O)O)O	Test	1	9
CHEMBL222443	CC1=C(C2=C(C(=C1OC)O)OC3=C(C2=O)C4=CC=CC=C4OC3O)O	Training	-1	9
CHEMBL223681	CC1=C(C=C2C(=C1O)C(=O)C3=C(O2)C(OC4=CC=CC=C43)OC)O	Test	-1	9
CHEMBL2238008	C1=CC=C(C=C1)/C=C/C(=O)C2=CC=C(C=C2)C(=O)/C=C/C3=CC=CC=C3	Training	-1	40
CHEMBL224250	CCCCCN1CCN(CC1)C(=O)C2=CC(=O)C3=C(O2)C=CC=C3O	Training	1	70
CHEMBL224668	C1CCC(CC1)CN2CCN(CC2)C(=O)C3=CC(=O)C4=C(O3)C=CC=C4O	Training	-1	70
CHEMBL224804	COC1=C(C=C(C=C1)CCNC(=O)C2=CC(=O)C3=C(O2)C=CC=C3O)OC	Training	1	6	70
CHEMBL224940	CCCCN1CCN(CC1)C(=O)C2=CC(=O)C3=C(O2)C=CC=C3O	Training	1	70
CHEMBL224991	CC(C)CN1CCN(CC1)C(=O)C2=CC(=O)C3=C(O2)C=CC=C3O	Training	-1	70
CHEMBL225238	C1CN(CCN1)C(=O)C2=CC(=O)C3=C(O2)C=CC=C3O	Training	-1	70
CHEMBL225239	CCCN1CCN(CC1)C(=O)C2=CC(=O)C3=C(O2)C=CC=C3O	Test	-1	70
CHEMBL226507	COC1=C(C=C(C=C1)C2=CC(=O)C3=C(C(=C(C=C3O2)OC)OC)OC)OC	Training	1	10
CHEMBL229907	COC1=CC=C(C=C1)/C=C/C(=O)C2=C(C=C(C=C2)OC)O	Training	1	5
CHEMBL2331715	COCCOCCOCCOC1=C(C=C2CCN(CC2=C1)CCC3=CC=C(C=C3)C4=CC(=C(C=C4)C(=O)OC)NC(=O)C5=NC6=CC=CC=C6C=C5)OC	Training	1	65
CHEMBL2331716	COCCOCCOCCOC1=C(C=C2CN(CCC2=C1)CCC3=CC=C(C=C3)C4=CC(=C(C=C4)C(=O)OC)NC(=O)C5=NC6=CC=CC=C6C=C5)OCCOCCOCCOC	Training	1	65
CHEMBL2331717	COC1=C(C=C2CN(CCC2=C1)CC3=CC=C(C=C3)C4=CC(=C(C=C4)C(=O)OC)NC(=O)C5=NC6=CC=CC=C6C=C5)OC	Training	1	65
CHEMBL2331718	COC1=C(C=C2CN(CCC2=C1)CC3=CC=C(C=C3)C4=CC(=C(C=C4)C(=O)OC)NC(=O)C5=CC6=C(C=C5)N=CC=C6)OC	Training	1	65
CHEMBL2331719	COCCOCCOCCOC1=C(C=C2CN(CCC2=C1)CC3=CC=C(C=C3)C4=CC(=C(C=C4)C(=O)OC)NC(=O)C5=NC6=CC=CC=C6C=C5)OC	Training	1	65
CHEMBL2331720	COCCOCCOCCOC1=C(C=C2CN(CCC2=C1)CC3=CC=C(C=C3)C4=CC(=C(C=C4)C(=O)OC)NC(=O)C5=CC6=C(C=C5)N=CC=C6)OC	Training	1	65
CHEMBL2331721	COCCOCCOCCOC1=C(C=C2CCN(CC2=C1)CC3=CC=C(C=C3)C4=CC(=C(C=C4)C(=O)OC)NC(=O)C5=NC6=CC=CC=C6C=C5)OC	Training	1	65
CHEMBL2331722	COCCOCCOCCOC1=C(C=C2CN(CCC2=C1)CC3=CC=C(C=C3)C4=CC(=C(C=C4)C(=O)OC)NC(=O)C5=NC6=CC=CC=C6C=C5)OCCOCCOCCOC	Training	1	65
CHEMBL2331723	COC(=O)C1=C(C=C(C=C1)C2=CC=C(C=C2)CCN3CCC4=CC=CC=C4C3)NC(=O)C5=NC6=CC=CC=C6C=C5	Test	1	65
CHEMBL2331724	COC1=C(C=C2CN(CCC2=C1)CCC3=CC=C(C=C3)C4=CC(=C(C=C4)C(=O)OC)NC(=O)C5=NC6=CC=CC=C6C=C5)OC	Training	1	65
CHEMBL2331725	COC(=O)C1=C(C=C(C=C1)C2=CC=C(C=C2)CN3CCC4=CC=CC=C4C3)NC(=O)C5=NC6=CC=CC=C6C=C5	Test	1	65
CHEMBL2331726	COC(=O)C1=C(C=C(C=C1)C2=CC=C(C=C2)CN3CCC4=CC=CC=C4C3)NC(=O)C5=CC6=C(C=C5)N=CC=C6	Training	1	65
CHEMBL2331821	COC1=CC=C(C=C1)C2=C(C(=O)C3=C(C=C(C=C3O2)OC)OC)O	Test	1	27
CHEMBL2333998	COC1=C(C=C2C(=C1)C(=NC=N2)NC3=CC=CC(=C3)C#N)OC	Training	1	20
CHEMBL241781	c1c(c(cc(c1)OC)OC)C(=O)/C=C/c1ccccc1Cl	Test	1	5	64
CHEMBL241862	COC1=CC=C(C=C1)/C=C/C(=O)C2=CC=CC=C2O	Training	-1	5
CHEMBL2420082	COC1=CC=C(C=C1)C2=CC(=O)C3=C(O2)C4=CC=CC=C4C=C3	Training	1	27
CHEMBL2420083	COC1=C(C=C(C=C1)C2=CC(=O)C3=C(O2)C4=CC=CC=C4C=C3)OC	Training	1	27
CHEMBL2420084	COC1=C(C=CC(=C1)C2=CC(=O)C3=C(O2)C4=CC=CC=C4C=C3)F	Training	1	27
CHEMBL2420085	C1=CC=C(C=C1)C2=C(C(=O)C3=C(O2)C4=CC=CC=C4C=C3)O	Test	1	27
CHEMBL2420086	COC1=CC=C(C=C1)C2=C(C(=O)C3=C(O2)C4=CC=CC=C4C=C3)O	Training	1	27
CHEMBL2420087	COC1=C(C=C(C=C1)C2=C(C(=O)C3=C(O2)C4=CC=CC=C4C=C3)O)OC	Test	1	27
CHEMBL2420089	COC1=C(OC2=C(C1=O)C=CC3=CC=CC=C32)C4=CC=CC=C4	Training	1	27
CHEMBL2420090	COC1=CC=C(C=C1)C2=C(C(=O)C3=C(O2)C4=CC=CC=C4C=C3)OC	Training	1	27
CHEMBL2420091	COC1=C(C=C(C=C1)C2=C(C(=O)C3=C(O2)C4=CC=CC=C4C=C3)OC)OC	Training	1	27
CHEMBL2420092	COC1=C(C=CC(=C1)C2=C(C(=O)C3=C(O2)C4=CC=CC=C4C=C3)OC)F	Test	1	27
CHEMBL2420093	COC1=CC=C(C=C1)C2=CC(=O)C3=C(O2)C=CC4=CC=CC=C43	Test	1	27
CHEMBL2420094	COC1=C(C=C(C=C1)C2=CC(=O)C3=C(O2)C=CC4=CC=CC=C43)OC	Training	1	27
CHEMBL2420095	C1=CC=C(C=C1)C2=C(C(=O)C3=C(O2)C=CC4=CC=CC=C43)O	Training	1	27
CHEMBL2420096	COC1=CC=C(C=C1)C2=C(C(=O)C3=C(O2)C=CC4=CC=CC=C43)O	Test	1	27
CHEMBL2420097	COC1=C(C=C(C=C1)C2=C(C(=O)C3=C(O2)C=CC4=CC=CC=C43)O)OC	Training	1	27
CHEMBL2420098	COC1=C(OC2=C(C1=O)C3=CC=CC=C3C=C2)C4=CC=CC=C4	Training	1	27
CHEMBL2420099	COC1=CC=C(C=C1)C2=C(C(=O)C3=C(O2)C=CC4=CC=CC=C43)OC	Test	1	27
CHEMBL2420100	COC1=C(C=C(C=C1)C2=C(C(=O)C3=C(O2)C=CC4=CC=CC=C43)OC)OC	Training	1	27
CHEMBL2420102	COC1=CC=C(C=C1)C2=C(C(=O)C3=CC=CC=C3O2)OC	Test	1	27
CHEMBL2420103	COC1=C(C=C(C=C1)C2=C(C(=O)C3=CC=CC=C3O2)OC)OC	Training	1	27
CHEMBL242513	COC1=CC(=CC2=C1C(=O)C3=CC=CC=C3N2)C(F)(F)F	Training	1	11
CHEMBL243167	COC1=C(C=C(C=C1)CCNC(=O)C2=CC=CC3=C2NC4=CC=CC=C4C3=O)OC	Training	1	11
CHEMBL243168	COC1=CC=C(C=C1)CCNC(=O)C2=CC=CC3=C2NC4=C(C3=O)C=CC(=C4)OC	Training	1	11
CHEMBL243169	COC1=CC2=C(C=C1)C(=O)C3=C(N2)C(=CC=C3)C(=O)NCCC4=CC(=C(C=C4)OC)OC	Training	1	11
CHEMBL243813	COC1=CC=CC2=C1C(=O)C3=CC=CC=C3N2	Training	1	11
CHEMBL243814	COC1=CC(=C2C(=C1)NC3=CC=CC=C3C2=O)OC	Test	1	11
CHEMBL243829	COC1=CC=C(C=C1)/C=C/C(=O)C2=C(C=C(C=C2OC)OC)O	Training	1	5
CHEMBL243830	COc1cc(O)c(C(=O)\C=C\c2ccc(OC)c(OC)c2)c(OC)c1	Training	1	5
CHEMBL247473	COC1=C(C=C(C=C1)C(=O)NC2=CC=CC=C2C(=O)NC3=CC=C(C=C3)CCN4CCC5=CC(=C(C=C5C4)OC)OC)OC	Test	1	2	3
CHEMBL251254	C1=CC(=C(C=C1C2=C(C(=O)C3=C(C=C(C=C3O2)O)O)O[C@H]4[C@@H]([C@H]([C@H]([C@H](O4)CO)O)O)O)O)O	Test	-1	10
CHEMBL251899	CCCC1=CC(=O)C2=C(O1)C=C3C=C(C=C(C3=C2O)OC)O	Training	-1	16
CHEMBL252106	CC1=CC(=O)C2=C(O1)C=C3C=C(C=C(C3=C2O)OC)O	Test	-1	16
CHEMBL252869	COC1=CC(=C(C(=C1)OC)C(=O)/C=C/C2=CC=CC=C2Cl)O	Test	1	5
CHEMBL258456	C1CN(CC2=CC=CC=C21)CCC3=CC=C(C=C3)NC(=O)C4=CC=CC=C4[N+](=O)[O-]	Training	-1	2	3
CHEMBL258497	COC1=CC=CC=C1/C=C/C(=O)C2=C(C=C(C=C2OC)OC)O	Training	1	14
CHEMBL258574	COC1=C(C=C2CN(CCC2=C1)CCC3=CC=C(C=C3)NC(=O)C4=CC(=C(C=C4[N+](=O)[O-])OC)OC)OC	Training	-1	2
CHEMBL258610	COC1=CC=CC(=C1)CCC2=CC=CC=C2OCC3=C(C(=CC=C3)OC)OC	Training	-1	21
CHEMBL258882	COC1=C(C=C2CN(CCC2=C1)CCC3=CC=C(C=C3)NC(=O)C4=NC5=CC=CC=C5N=C4)OC	Training	1	2
CHEMBL258896	CC1=CC=C(C=C1)C(=O)NC2=CC=CC=C2C(=O)NC3=CC=C(C=C3)CCN4CCC5=CC(=C(C=C5C4)OC)OC	Training	1	2
CHEMBL259655	COC1=CC(=C(C=C1)C(=O)/C=C/C2=C(C=C(C=C2OC)OC)OC)O	Training	1	14
CHEMBL259690	COC1=C(C=C2CN(CCC2=C1)CCC3=CC=C(C=C3)NC(=O)C4=CC5=CC=CC=C5C=N4)OC	Training	1	2
CHEMBL259698	COC1=C(C(=CC=C1)OC)C(=O)/C=C/C2=CC(=CC=C2)OC	Training	-1	14
CHEMBL259909	COC1=C(C(=CC=C1)OC)/C=C/C(=O)C2=C(C=C(C=C2OC)OC)OC	Test	-1	14
CHEMBL259976	COC1=C(C=C2CN(CCC2=C1)CCC3=CC=C(C=C3)NC(=O)C4=CC=CC5=CC=CC=C54)OC	Test	1	2
CHEMBL260113	COC1=C(C=C2CN(CCC2=C1)CCC3=CC=C(C=C3)NC(=O)C4=CC5=CC=CC=C5C=C4)OC	Training	1	2
CHEMBL260505	COC1=C(C=C2CN(CCC2=C1)CC3=CC=C(C=C3)C4=CC=C(C=C4)O)OC	Training	-1	15
CHEMBL260597	COC1=CC(=C(C=C1)C(=O)/C=C/C2=CC(=CC=C2)OC)O	Training	1	5
CHEMBL260599	COC1=CC=CC\2=C1CCC/C2=C\CCN3CCC4=CC(=C(C=C4C3)OC)OC	Training	1	15
CHEMBL260654	COC1=C(C(=CC=C1)OC)/C=C/C(=O)C2=C(C=C(C=C2OC)OC)O	Test	1	14	14
CHEMBL260655	COC1=C(C(=CC=C1)OC)/C=C/C(=O)C2=C(C=CC=C2OC)OC	Training	-1	14
CHEMBL260867	COC1=CC(=C(C=C1)C(=O)/C=C/C2=CC(=C(C(=C2)OC)OC)OC)O	Training	1	14
CHEMBL261618	C1CN(CC2=CC=CC=C21)CCC3=CC=C(C=C3)NC(=O)C4=CC=C(C=C4)[N+](=O)[O-]	Training	1	2
CHEMBL261632	COC1=C(C=C2CN(CCC2=C1)CCC3=CC=C(C=C3)NC(=O)C4=CC=C(C=C4)N)OC	Test	-1	2	3
CHEMBL261857	COC1=C(C=C2CN(CCC2=C1)CCC3=CC=C(C=C3)NC(=O)C4=CC=C(C=C4)Br)OC	Training	1	2
CHEMBL262597	COC1=CC(=C(C=C1)C(=O)/C=C/C2=CC(=C(C=C2)OC)OC)O	Training	1	5	14
CHEMBL26260	C1=CC=C(C=C1)C2=CC(=O)C3=C(O2)C=CC4=CC=CC=C43	Test	1	27
CHEMBL262610	COC1=C(C(=CC=C1)OC)C(=O)/C=C/C2=C(C(=C(C=C2)OC)OC)OC	Training	-1	14
CHEMBL264704	COC1=CC(=C(C=C1)C(=O)/C=C/C2=C(C=CC=C2OC)OC)O	Training	1	14
CHEMBL272036	COC1=C(C=C(C=C1)CNC2=CC=CC=C2CCC3=CC(=CC=C3)OC)OC	Training	1	21
CHEMBL272423	COC1=CC=CC(=C1)CCC2=CC=CC=C2NCC3=C(C(=CC=C3)OC)OC	Test	1	21
CHEMBL272836	COC1=C(C=C(C=C1)COC2=CC=CC=C2CCC3=CC(=CC=C3)OC)OC	Training	-1	21
CHEMBL290096	C1=CC=C2C(=C1)C(=NC=N2)NC3=CC(=CC=C3)Br	Training	1	20
CHEMBL29197	COC1=C(C=C2C(=C1)C(=NC=N2)NC3=CC(=CC=C3)Br)OC	Training	1	20
CHEMBL3092481	COC1=C(C=C(C=C1)C2=NC3=CC=CC=C3C(=N2)NC4=CC=CC=C4)OC	Training	1	20
CHEMBL3092482	COC1=C(C=C(C=C1)C2=NC3=CC=CC=C3C(=N2)NC4=CC(=CC=C4)Br)OC	Training	1	20
CHEMBL3092483	COC1=C(C=C(C=C1)C2=NC3=CC=CC=C3C(=N2)NC4=CC(=C(C=C4)OC)OC)OC	Training	1	20
CHEMBL3092484	COC1=C(C=C(C=C1)C2=NC3=CC=CC=C3C(=N2)NC4=CC=CC=C4[N+](=O)[O-])OC	Training	1	20
CHEMBL3092485	COC1=C(C=C(C=C1)C2=NC3=CC=CC=C3C(=N2)NC4=CC(=CC=C4)[N+](=O)[O-])OC	Training	1	20
CHEMBL3092486	COC1=C(C=C(C=C1)C2=NC3=CC=CC=C3C(=N2)NC4=CC=C(C=C4)[N+](=O)[O-])OC	Test	1	20
CHEMBL3092487	COC1=C(C=C(C=C1)C2=NC3=CC=CC=C3C(=N2)NC4=CC=CC(=C4)C(F)(F)F)OC	Training	1	20
CHEMBL3092488	COC1=C(C=C(C=C1)C2=NC3=CC=CC=C3C(=N2)NC4=CC=CC(=C4)C#N)OC	Training	1	20
CHEMBL3092489	COC1=C(C=C(C=C1)C2=NC3=CC=CC=C3C(=N2)NC4=CC=CC=C4O)OC	Training	1	20
CHEMBL3092490	COC1=C(C=C(C=C1)C2=NC3=CC=CC=C3C(=N2)NC4=CC(=CC=C4)O)OC	Test	1	20
CHEMBL3092491	COC1=C(C=C(C=C1)C2=NC3=CC=CC=C3C(=N2)NC4=CC=C(C=C4)O)OC	Training	1	20
CHEMBL3092492	C1=CC=C2C(=C1)C(=NC=N2)NC3=CC=CC(=C3)C#N	Training	1	20
CHEMBL3092493	C1=CC=C2C(=C1)C(=NC=N2)NC3=CC(=CC=C3)[N+](=O)[O-]	Training	1	20
CHEMBL3092494	COC1=C(C=C(C=C1)NC2=NC=NC3=CC=CC=C32)OC	Training	1	20
CHEMBL3092495	COC1=C(C=C2C(=C1)C(=NC=N2)NC3=CC=CC=C3[N+](=O)[O-])OC	Test	1	20
CHEMBL3092496	COC1=C(C=C2C(=C1)C(=NC=N2)NC3=CC(=CC=C3)[N+](=O)[O-])OC	Test	1	20
CHEMBL3092497	COC1=C(C=C2C(=C1)C(=NC=N2)NC3=CC=C(C=C3)[N+](=O)[O-])OC	Training	1	20
CHEMBL3092498	COC1=C(C=C2C(=C1)C(=NC(=N2)NC3=CC=CC(=C3)C(F)(F)F)NC4=CC=CC(=C4)C(F)(F)F)OC	Training	1	20
CHEMBL3092499	COC1=C(C=C2C(=C1)C(=NC(=N2)NC3=CC=CC(=C3)C#N)NC4=CC=CC(=C4)C#N)OC	Training	1	20
CHEMBL3092500	COC1=C(C=C2C(=C1)C(=NC(=N2)NC3=CC(=CC=C3)[N+](=O)[O-])NC4=CC(=CC=C4)[N+](=O)[O-])OC	Test	1	20
CHEMBL3092501	COC1=C(C=C(C=C1)NC2=NC(=NC3=CC(=C(C=C32)OC)OC)NC4=CC(=C(C=C4)OC)OC)OC	Training	1	20
CHEMBL3108796	CN1C=C(C2=CC=CC=C21)CCN(C)C(=O)C3=CC(=O)C4=C(O3)C=CC=C4OCC5=CC=C(C=C5)Br	Training	1	39
CHEMBL3110289	COC1=CC2=C(C=C1)C(=CN2)CCNC(=O)C3=CC(=O)C4=C(O3)C=CC=C4OCC5=CC=C(C=C5)Br	Training	1	39
CHEMBL3110290	CN1C=C(C2=CC=CC=C21)CCNC(=O)C3=CC(=O)C4=C(O3)C=CC=C4OCC5=CC=C(C=C5)Br	Test	1	39
CHEMBL3110291	CN(CCC1=CNC2=CC=CC=C21)C(=O)C3=CC(=O)C4=C(O3)C=CC=C4OCC5=CC=C(C=C5)Br	Training	1	39
CHEMBL3110292	CN(CCC1=CNC2=C1C=C(C=C2)OC)C(=O)C3=CC(=O)C4=C(O3)C=CC=C4OCC5=CC=C(C=C5)Br	Training	1	39
CHEMBL3110293	COC1=CC2=C(C=C1)NC=C2CCNC(=O)C3=CC(=O)C4=C(O3)C=CC(=C4)OCC5=CC=C(C=C5)Br	Training	1	39
CHEMBL3110296	COC1=CC2=C(C=C1)NC=C2CCNC(=O)C3=CC(=O)C4=C(O3)C=C(C=C4)OCC5=CC=C(C=C5)Br	Test	1	39
CHEMBL3110297	C1=CC=C(C=C1)CN2C=C(N=N2)CNC(=O)C3=CC(=O)C4=C(O3)C=CC=C4OCC5=CC=C(C=C5)Br	Training	1	39
CHEMBL3110298	C1=CC2=C(C(=C1)OCC3=CC=C(C=C3)Br)C(=O)C=C(O2)C(=O)NCC4=CN(N=N4)CC5=CC=C(C=C5)Br	Training	1	39
CHEMBL3110299	C1=CC=C2C(=C1)C(=CN2)CCN3C=C(N=N3)CNC(=O)C4=CC(=O)C5=C(O4)C=CC=C5OCC6=CC=C(C=C6)Br	Test	1	39
CHEMBL3115089	CN(C)N(CC1=CC=CC=C1)C(=O)N[C@@H](CC2=CC=CC=C2)C=O	Training	-1	67
CHEMBL3115090	C1CCN(CC1)N(CC2=CC=CC=C2)C(=O)N[C@@H](CC3=CC=CC=C3)C=O	Test	-1	67
CHEMBL3115091	C1COCCN1N(CC2=CC=CC=C2)C(=O)N[C@@H](CC3=CC=CC=C3)C=O	Training	-1	67
CHEMBL3115092	C1CCN(CC1)N(CC2=CC=CC=C2)C(=O)N[C@@H](CC3=CC=C(C=C3)O)C=O	Test	-1	67
CHEMBL3115093	C1CCN(CC1)N(CC2=CC(=CC=C2)O)C(=O)N[C@@H](CC3=CC=CC=C3)C=O	Training	-1	67
CHEMBL3115094	COC1=CC=CC(=C1)CN(C(=O)N[C@@H](CC2=CC=CC=C2)C=O)N3CCCCC3	Test	-1	67
CHEMBL3115095	C1CCN(CC1)N(CC2=CC=CC=C2)C(=O)N(CC3=CC=CC=C3)[C@@H](CC4=CC=CC=C4)C=O	Training	-1	67
CHEMBL3139228	CN(CCC1=CNC2=CC=CC=C21)CC3=CC(=O)C4=C(O3)C=CC=C4OCC5=CC=C(C=C5)Br	Test	1	39
CHEMBL316064	COC1=C(C=C2C(=C1)C(=NC=N2)NC3=CC=CC(=C3)C(F)(F)F)OC	Training	1	20
CHEMBL320084	C1(C(=O)N2[C@H](C(=O)N1)Cc1c(C2C(C)C)[nH]c2c1cccc2)CCCCNC(=O)OC(C)(C)C	Training	1	72
CHEMBL32147	c1(c(cccc1)C(=O)/C=C/c1ccccc1)O	Training	-1	5	64
CHEMBL323474	c12ccccc2[nH]c2c1C[C@@H]1N(C2c2ccccc2)C(=O)C(NC1=O)C	Training	-1	72
CHEMBL323764	C1(C(=O)N2[C@H](C(=O)N1)Cc1c(C2C(C)C)[nH]c2c1cccc2)N1CCCC1	Training	-1	72
CHEMBL3238317	COC1=CC=C(C=C1)/C=C/C(=O)C2=CC=C(C=C2)C(=O)/C=C/C3=CC=C(C=C3)OC	Test	-1	40
CHEMBL3238319	C1OC2=C(O1)C=CC(=C2)/C=C/C(=O)C3=CC=C(C=C3)C(=O)/C=C/C4=CC5=C(OCO5)C=C4	Test	-1	40
CHEMBL3238320	COC1=CC(=C(C=C1)OC)/C=C/C(=O)C2=CC=C(C=C2)C(=O)/C=C/C3=C(C=CC(=C3)OC)OC	Training	1	40
CHEMBL3238321	C1=CC=C2C(=C1)C=CC(=C2)/C=C/C(=O)C3=CC=C(C=C3)C(=O)/C=C/C4=CC5=CC=CC=C5C=C4	Training	-1	40
CHEMBL3238322	C1=CC=C2C(=CC=CC2=C1)/C=C/C(=O)C3=CC=C(C=C3)C(=O)/C=C/C4=CC=CC5=CC=CC=C45	Training	-1	40
CHEMBL3238323	COC1=CC(=C(C=C1/C=C/C(=O)C2=CC=C(C=C2)C(=O)/C=C/C3=CC(=C(C=C3OC)OC)OC)OC)OC	Training	1	40
CHEMBL3238324	C1=CC(=CC=C1/C=C/C(=O)C2=CC=C(C=C2)C(=O)/C=C/C3=CC=C(C=C3)C(=O)O)C(=O)O	Training	-1	40
CHEMBL3238325	COC1=CC(=C(C(=C1)OC)/C=C/C(=O)C2=CC=C(C=C2)C(=O)/C=C/C3=C(C=C(C=C3OC)OC)OC)OC	Training	1	40
CHEMBL3238326	COC1=C(C=CC(=C1)/C=C/C(=O)C2=CC=C(C=C2)C(=O)/C=C/C3=CC(=C(C=C3)O)OC)O	Training	-1	40
CHEMBL3238327	C1=CC(=CC=C1C(=O)/C=C/C2=CC3=NC=CN=C3C=C2)C(=O)/C=C/C4=CC5=NC=CN=C5C=C4	Test	-1	40
CHEMBL3238329	CN(C1=CC=C(C2=CC=CC=C12)/C=C/C(=O)C3=CC=C(C=C3)C(=O)/C=C/C4=CC=C(C5=CC=CC=C45)N(C)C)C	Training	-1	40
CHEMBL3238330	COC1=C(C(=CC=C1)OC)/C=C/C(=O)C2=CC=C(C=C2)C(=O)/C=C/C3=C(C=CC=C3OC)OC	Training	1	40
CHEMBL3238331	COC1=C(C(=C(C=C1)/C=C/C(=O)C2=CC=C(C=C2)C(=O)/C=C/C3=C(C(=C(C=C3)OC)OC)OC)OC)OC	Training	1	40
CHEMBL3238333	COC1=CC(=CC(=C1OC)OC)C(=O)/C=C/C2=CC=C(C=C2)/C=C/C(=O)C3=CC(=C(C(=C3)OC)OC)OC	Training	1	40
CHEMBL3238334	COC1=CC=CC(=C1)C(=O)/C=C/C2=CC=C(C=C2)/C=C/C(=O)C3=CC(=CC=C3)OC	Training	1	40
CHEMBL3238335	COC1=C(C=C(C=C1)C(=O)/C=C/C2=CC=C(C=C2)/C=C/C(=O)C3=CC(=C(C=C3)OC)OC)OC	Training	1	40
CHEMBL3238336	COC1=CC(=C(C=C1)C(=O)/C=C/C2=CC=C(C=C2)/C=C/C(=O)C3=C(C=C(C=C3)OC)OC)OC	Training	1	40
CHEMBL3238337	C1OC2=C(O1)C=CC(=C2)C(=O)/C=C/C3=CC=C(C=C3)/C=C/C(=O)C4=CC5=C(OCO5)C=C4	Training	-1	40
CHEMBL3238338	COC1=CC(=C(C=C1)OC)C(=O)/C=C/C2=CC=C(C=C2)/C=C/C(=O)C3=C(C=CC(=C3)OC)OC	Training	1	40
CHEMBL3238340	COC1=CC(=CC(=C1)C(=O)/C=C/C2=CC=C(C=C2)/C=C/C(=O)C3=CC(=CC(=C3)OC)OC)OC	Training	1	40
CHEMBL3238341	C1=CC=C2C(=CC=CC2=C1)C(=O)/C=C/C3=CC=C(C=C3)/C=C/C(=O)C4=CC=CC5=CC=CC=C45	Training	-1	40
CHEMBL3238342	C1=CC=C(C=C1)C(=O)/C=C/C2=CC=C(C=C2)/C=C/C(=O)C3=CC=CC=C3	Training	-1	40
CHEMBL3238343	COC1=CC=CC=C1C(=O)/C=C/C2=CC=C(C=C2)/C=C/C(=O)C3=CC=CC=C3OC	Training	1	40
CHEMBL3238345	C1=CC(=CC=C1/C=C/C(=O)C2=CC=C(C=C2)C(=O)O)/C=C/C(=O)C3=CC=C(C=C3)C(=O)O	Test	-1	40
CHEMBL3238346	COC1=CC(=C(C(=C1)OC)C(=O)/C=C/C2=CC=C(C=C2)/C=C/C(=O)C3=C(C=C(C=C3OC)OC)OC)OC	Training	1	40
CHEMBL33241	COC1=C(C(=CC=C1)OC)C(=O)/C=C/C2=CC=CC=C2	Test	-1	14
CHEMBL33298	c1(c(ccc(c1OC)OC)C(=O)/C=C/c1ccccc1)OC	Test	1	64
CHEMBL33943	COC1=C(C=C(C=C1)/C=C/C(=O)C2=CC=CC=C2)OC	Training	-1	5
CHEMBL36584	COC1=CC=C(C=C1)/C=C/C(=O)C2=C(C=C(C=C2)OC)OC	Training	1	5
CHEMBL36619	COC1=CC=C(C=C1)/C=C/C(=O)C2=CC(=C(C=C2)OC)OC	Training	1	5
CHEMBL376915	CC(=CCC1=C(C=C(C2=C1O[C@@H](CC2=O)C3=CC=C(C=C3)O)O)O)C	Training	1	4
CHEMBL388886	COC1=CC2=C(C=C1)NC3=CC=CC=C3C2=O	Training	1	11
CHEMBL389328	COC1=C(C=C(C=C1)/C=C/C(=O)C2=CC=CC=C2O)OC	Training	1	5
CHEMBL390342	COC1=CC=C(C=C1)CCNC(=O)C2=CC(=O)C3=C(O2)C=CC=C3O	Training	1	70
CHEMBL390823	C1=CC=C(C=C1)CCNC(=O)C2=CC(=O)C3=C(O2)C=CC=C3O	Training	1	70
CHEMBL397235	COC1=CC=C(C=C1)CCNC(=O)C2=CC=CC3=C2NC4=CC=CC=C4C3=O	Training	1	11
CHEMBL400538	CCCC1=CC(=O)C2=C(O1)C3=C(C=C(C=C3C=C2O)O)OC	Test	1	16
CHEMBL404782	COC1=CC(=CC(=C1)/C=C/C(=O)C2=C(C=C(C=C2OC)OC)O)OC	Training	1	14
CHEMBL405022	COC1=CC(=C(C=C1)C(=O)/C=C/C2=CC=CC=C2Cl)O	Training	1	5
CHEMBL405762	COC1=CC(=C(C=C1)C(=O)/C=C/C2=C(C(=C(C=C2)OC)OC)OC)O	Training	1	14
CHEMBL406837	COC1=CC=CC(=C1)/C=C/C(=O)C2=C(C=C(C=C2OC)OC)O	Training	1	14	14
CHEMBL406861	COC1=CC(=C(C=C1)C(=O)/C=C/C2=CC=C(C=C2)Cl)O	Training	1	5
CHEMBL408898	COC1=CC(=C(C=C1)C(=O)/C=C/C2=CC(=CC(=C2)OC)OC)O	Training	1	14
CHEMBL410897	C1CN(CC2=CC=CC=C21)CCC3=CC=C(C=C3)NC(=O)C4=CC=C(C=C4)N	Training	-1	2
CHEMBL411951	C1CN(CC2=CC=CC=C21)CCC3=CC=C(C=C3)NC(=O)C4=CC5=CC=CC=C5N=C4	Training	1	2
CHEMBL421228	C1(C(=O)N2[C@H](C(=O)N1)Cc1c(C2CC(C)C)[nH]c2c1cccc2)N1CCCC1	Test	-1	72
CHEMBL421229	c12ccccc2[nH]c2c1C[C@@H]1N(C2C2CCCCC2)C(=O)C(NC1=O)C	Training	-1	72
CHEMBL429506	CCOC1=C(C(=CC=C1)OCC)C(=O)/C=C/C2=C(C=CC=C2OC)OC	Training	-1	14
CHEMBL429864	COC1=CC(=C(C(=C1)OC)/C=C/C(=O)C2=C(C=C(C=C2OC)OC)OC)OC	Test	1	14
CHEMBL436886	COC1=C(C(=CC=C1)OC)C(=O)/C=C/C2=CC=CC=C2OC	Training	-1	14
CHEMBL441621	C1CN(CCN1C2=CC=CC=C2)C(=O)C3=CC(=O)C4=C(O3)C=CC=C4O	Training	-1	6
CHEMBL442464	COC1=C(C=C2CN(CCC2=C1)CCC3=CC=C(C=C3)NC(=O)C4=CC=CC=C4[N+](=O)[O-])OC	Test	-1	2	3
CHEMBL446339	COC1=C(C=C(C=C1)C(=O)NC2=CC=C(C=C2)CCN3CCC4=CC(=C(C=C4C3)OC)OC)NC(=O)C5=CC6=CC=CC=C6N=C5	Training	1	7
CHEMBL446858	CC1([C@H]2COC3=C([C@H]2C4=C(O1)C5=C([C@H]6[C@H](COC7=C6C=CC(=C7)OC)C(O5)(C)C)C(=O)C4=O)C=CC(=C3)OC)C	Test	-1	19
CHEMBL450130	CC1([C@@H]2COC3=C(C=C(C=C3[C@@H]2C4=C(O1)C(=O)C5=C(C4=O)OC([C@H]6[C@@H]5C7=CC(=CC(=C7CO6)Br)Br)(C)C)Br)Br)C	Test	-1	19
CHEMBL450343	CC1([C@@H]2COC3=C([C@@H]2C4=C(O1)C(=O)C5=C(C4=O)OC([C@H]6[C@@H]5C7=C(CO6)C=C(C=C7)OC)(C)C)C=CC(=C3)OC)C	Training	-1	19
CHEMBL453516	COC1=CC(=CC(=C1)NC(=O)C2=CC3=CC=CC=C3N=C2)C(=O)NC4=CC=C(C=C4)CCN5CCC6=CC(=C(C=C6C5)OC)OC	Training	1	7
CHEMBL453536	COC1=C(C=C2CN(CCC2=C1)CCC3=CC=C(C=C3)NC(=O)C4=CC(=C(C=C4)C(=O)OC)NC(=O)C5=CC6=CC=CC=C6N=C5)OC	Training	1	7
CHEMBL454794	CC1=CC(=O)C2=C(O1)C3=C(C=C(C=C3C=C2O)O)OC	Training	1	16
CHEMBL455275	COC1=C(C=C2CN(CCC2=C1)CCC3=CC=C(C=C3)NC(=O)C4=CC(=C(C=C4)C(=O)OC)NC(=O)C5=CC6=C(C=C5)N=CC=C6)OC	Training	1	7	66
CHEMBL456361	COC1=C(C=C2CN(CCC2=C1)CCC3=CC=C(C=C3)NC(=O)C4=CC(=C(C=C4)C(=O)OC)NC(=O)C5=CN=CC=C5)OC	Test	1	7
CHEMBL457439	CC1=NC=C(N=C1)C(=O)NC2=C(C=CC(=C2)C(=O)NC3=CC=C(C=C3)CCN4CCC5=CC(=C(C=C5C4)OC)OC)C(=O)OC	Training	1	7
CHEMBL459158	COC1=CC=CC(=C1)CCC2=CC=CC=C2OCCCCN3CCN(CC3)C4=CC=CC(=C4)C(F)(F)F	Test	-1	21
CHEMBL472818	COC1=C(C=C2CN(CCC2=C1)CCC3=CC=C(C=C3)NC(=O)NC4=CC=CC=C4N)OC	Test	-1	3
CHEMBL472819	C1CN(CC2=CC=CC=C21)CCC3=CC=C(C=C3)NC(=O)NC4=CC=CC=C4N	Test	-1	3
CHEMBL474682	C1=CC=C(C=C1)C(=O)/C=C/C2=CC=CC=C2Cl	Training	-1	5
CHEMBL474757	COC1=C(C=C2CN(CCC2=C1)CCC3=CC=C(C=C3)NC(=O)NC4=CC=C(C=C4)N)OC	Training	-1	3
CHEMBL474972	COC1=C(C=C2CN(CCC2=C1)CCC3=CC=C(C=C3)NC(=O)NC4=CC=C(C=C4)[N+](=O)[O-])OC	Training	1	3
CHEMBL475362	COC1=C(C=C2CN(CCC2=C1)CCC3=CC=C(C=C3)NC(=O)NC4=CC=CC=C4[N+](=O)[O-])OC	Training	1	3
CHEMBL475554	C1CN(CC2=CC=CC=C21)CCC3=CC=C(C=C3)NC(=O)NC4=CC=CC=C4[N+](=O)[O-]	Training	1	3
CHEMBL478764	CC(=CCC/C(=C/CC1=C(C=C2C(=C1O)C(=O)C(=C(O2)C3=CC=C(C=C3)O)O)O)/C)C	Training	1	4
CHEMBL485720	COc1cccc(CCc2ccccc2OCCCN2Cc3ccccc3CC2)c1	Training	-1	21
CHEMBL485727	COc1cccc(CCc2ccccc2OCCCCN2Cc3c(CC2)cc(c(c3)OC)OC)c1	Test	-1	21
CHEMBL485918	COc1cccc(CCc2ccccc2OCCCCN2Cc3c(CC2)cccc3)c1	Test	-1	21
CHEMBL486336	COc1cccc(CCc2ccccc2OCCN2CCc3cc(c(OC)cc3C2)OC)c1	Training	-1	21
CHEMBL486337	COc1cccc(CCc2ccccc2OCCCN2CCc3cc(c(OC)cc3C2)OC)c1	Training	-1	21
CHEMBL486534	COc1cccc(CCc2ccccc2OCCCCN2CCN(CC2)C)c1	Training	-1	21
CHEMBL487017	C1=CC(=CC=C1C2=CC(=O)C3=C(C=C(C=C3O2)O[C@H]4[C@@H]([C@H]([C@@H]([C@H](O4)CO)O)O)O)O)O	Training	-1	10
CHEMBL487760	COC1=CC=CC(=C1)CCC2=CC=CC=C2OCCCCN3CCN(CC3)C4=NC=CC=N4	Training	-1	21
CHEMBL487960	COc1cccc(CCc2ccccc2OCCN2CCN(CC2)C)c1	Training	-1	21
CHEMBL490697	CC(=CCC/C(=C/CC1=C(C=C(C2=C1O[C@@H](CC2=O)C3=CC=C(C=C3)O)O)O)/C)C	Training	1	4
CHEMBL500094	CC1=C(C=C(C=C1)C(=O)NC2=CC=C(C=C2)CCN3CCC4=CC(=C(C=C4C3)OC)OC)NC(=O)C5=CC6=CC=CC=C6N=C5	Training	1	7
CHEMBL501349	COC1=C(C=C2CN(CCC2=C1)CCC3=CC=C(C=C3)NC(=O)C4=CC(=C(C=C4)C(=O)OC)NC(=O)C5=NC=CN=C5)OC	Training	1	7
CHEMBL502503	COC1=C(C=C2CN(CCC2=C1)CCC3=CC=C(C=C3)NC(=O)C4=CC(=C(C=C4)C(=O)OC)NC(=O)C5=NC6=CC=CC=C6C=C5)OC	Training	1	7	65	66
CHEMBL506278	COC1=C(C=C2CN(CCC2=C1)CCC3=CC=C(C=C3)NC(=O)C4=CC(=C(C=C4)C(=O)OC)NC(=O)C5=NC6=CC=CC=C6N=C5)OC	Training	1	7
CHEMBL506742	COC1=CC(=CC(=C1OC)NC(=O)C2=CC3=CC=CC=C3N=C2)C(=O)NC4=CC=C(C=C4)CCN5CCC6=CC(=C(C=C6C5)OC)OC	Training	1	7
CHEMBL513403	C[C@@H]1CC[C@@H]2[C@@H](C1)C3=C(C(=O)C4=C(C3=O)OC([C@H]5[C@H]4C[C@@H](CC5)C)(C)C)OC2(C)C	Training	-1	19
CHEMBL519547	COc1cccc(CCc2ccccc2OCCCCCN2CCc3cc(c(OC)cc3C2)OC)c1	Test	-1	21
CHEMBL551696	CCN(CC)C(=S)NC1=C(C2=C(S1)CCCC2C)C(=O)O	Training	1	17
CHEMBL554602	CN(C1CCCCC1)C(=S)NC2=C(C=CS2)C(=O)O	Test	1	17
CHEMBL555611	COC1=C(C=C2CN(CCC2=C1)CCC3=CC=C(C=C3)NC(=O)C4=CC=C(C=C4)[N+](=O)[O-])OC	Training	1	2	3
CHEMBL562021	CCN(CC)C(=S)NC1=C(C2=CC=CC=C2S1)C(=O)O	Training	1	17
CHEMBL571877	COC1=CC(=C(C(=C1)OC)C(=O)/C=C/C2=CC(=C(C(=C2)OC)OC)OC)O	Training	1	14
CHEMBL573523	COC1=CC=CC(=C1)/C=C/C(=O)C2=C(C=C(C=C2)O)O	Training	1	5
CHEMBL573524	COC1=C(C=C(C=C1)/C=C/C(=O)C2=C(C=C(C=C2)O)O)OC	Training	1	5
CHEMBL575808	COC1=CC2=C(C=C1)C(=O)C(=C(O2)C3=CC(=C(C=C3)OC)OC)OC	Training	1	27
CHEMBL594336	COC1=C(C=C2CN(CCC2=C1)CCC3=CC=C(C=C3)NC(=O)C4=CC=CC=C4NC(=O)NC5=CC=C(C=C5)[N+](=O)[O-])OC	Training	1	3
CHEMBL595493	COC1=C(C=C2CN(CCC2=C1)CCC3=CC=C(C=C3)NC(=O)C4=CC=CC=C4NC(=O)C5=CC=C(C=C5)[N+](=O)[O-])OC	Training	1	3
CHEMBL595550	COC1=C(C=C(C=C1)C(=O)NC2=CC=CC=C2NC(=O)NC3=CC=C(C=C3)CCN4CCC5=CC(=C(C=C5C4)OC)OC)OC	Test	1	3
CHEMBL595816	COC1=C(C=C(C=C1)/C=C/C(=O)C2=CC(=C(C=C2)OC)OC)OC	Training	1	5
CHEMBL599353	COC(CC1=CC=C(C=C1)O)C(=O)N/C=C/C2=CC=C(C=C2)O	Training	-1	8
CHEMBL599745	COC1=CC=C(C=C1)/C=C(/C(=O)N/C=C/C2=CC=C(C=C2)O)\OC	Test	1	8
CHEMBL599746	C1=CC(=CC=C1/C=C/C(=O)N/C=C/C2=CC=C(C=C2)O)O	Training	-1	8
CHEMBL599747	CO/C(=C\C1=CC=C(C=C1)O)/C(=O)NCC(C2=CC=C(C=C2)O)O	Test	-1	8
CHEMBL600469	CO/C(=C\C1=CC=C(C=C1)O)/C(=O)O	Training	-1	8
CHEMBL602891	CO/C(=C\C1=CC=C(C=C1)OCC2=CC=CC=C2)/C(=O)N/C=C/C3=CC=C(C=C3)O	Training	-1	8
CHEMBL605795	CO/C(=C\C1=CC(=C(C(=C1)Br)O)Br)/C(=O)N/C=C/C2=CC=C(C=C2)O	Training	1	8
CHEMBL607573	COC(CC1=CC=C(C=C1)O)C(=O)NCCC2=CC=C(C=C2)O	Training	-1	8
CHEMBL67072	CC(=O)N1CCN(CC1)C(=O)C2=CC(=O)C3=C(O2)C=CC=C3O	Training	-1	70
CHEMBL67257	CCN1CCN(CC1)C(=O)C2=CC(=O)C3=C(O2)C=CC=C3O	Training	-1	70
CHEMBL74898	COC1=C(C=C(C=C1)C2=C(C(=O)C3=C(C=C(C=C3O2)OC)O)OC)O	Test	1	4	10
CHEMBL75169	COC1=CC(=C(C=C1)C2=C(C(=O)C3=C(C=C(C=C3O2)OC)OC)OC)OC	Training	1	27
CHEMBL76447	COC1=C(C=C(C=C1)C2=CC(=O)C3=C(O2)C(=C(C(=C3OC)OC)OC)OC)OC	Training	1	10
CHEMBL76553	CC1=C(C=C2C(=C1O)C(=O)C=C(O2)C3=CC=CC=C3)OC	Training	1	10
CHEMBL77198	COC1=CC2=C(C=C1)C(=O)C(=C(O2)C3=CC(=C(C=C3)OC)OC)O	Test	1	27
CHEMBL77966	COC1=C(C=C(C=C1)C2=C(C(=O)C3=C(C=C(C=C3O2)OC)O)OC)OC	Training	1	10	27	69
CHEMBL77993	COC1=C(C=C(C=C1)C2=C(C(=O)C3=C(O2)C(=C(C(=C3OC)OC)OC)OC)OC)OC	Test	1	10
CHEMBL92824	C1=CC=C2C(=C1)C(=NC=N2)NC3=CC=CC(=C3)C(F)(F)F	Training	1	20
Chenodeoxycholate	C[C@H](CCC(=O)O)[C@H]1CC[C@@H]2[C@@]1(CC[C@H]3[C@H]2[C@@H](C[C@H]4[C@@]3(CC[C@H](C4)O)C)O)C	Training	-1	31
Chloroquine	CCN(CC)CCCC(C)NC1=C2C=CC(=CC2=NC=C1)Cl	Training	-1	38
Chlorpromazine	CN(C)CCCN1C2=CC=CC=C2SC3=C1C=C(C=C3)Cl	Training	1	31	38	75
Chlorzoxazone	C1=CC2=C(C=C1Cl)NC(=O)O2	Test	-1	31	38
Cholic Acid	C[C@H](CCC(=O)O)[C@H]1CC[C@@H]2[C@@]1([C@H](C[C@H]3[C@H]2[C@@H](C[C@H]4[C@@]3(CC[C@H](C4)O)C)O)O)C	Training	-1	38
Chrysin	C1=CC=C(C=C1)C2=CC(=O)C3=C(C=C(C=C3O2)O)O	Test	1	10	22	31	38	58
Cimetidine	CC1=C(N=CN1)CSCCNC(=NC)NC#N	Training	-1	31	38
CMLDBU00002179	C[C@H]1CC[C@H](N([C@@H]1C2=CC=C(C=C2)C)C(=O)C3=CC=C(C=C3)/C=N/O[C@@H](C)C4=CN(N=N4)[C@@H](CC5=CC=CC=C5)CO)C(=O)OC	Test	-1	13
Colchicine	CC(=O)N[C@H]1CCC2=CC(=C(C(=C2C3=CC=C(C(=O)C=C13)OC)OC)OC)OC	Training	-1	38
Cyclosporine A	CC[C@H]1C(=O)N(CC(=O)N([C@H](C(=O)N[C@H](C(=O)N([C@H](C(=O)N[C@H](C(=O)N[C@@H](C(=O)N([C@H](C(=O)N([C@H](C(=O)N([C@H](C(=O)N([C@H](C(=O)N1)[C@@H]([C@H](C)C/C=C/C)O)C)C(C)C)C)CC(C)C)C)CC(C)C)C)C)C)CC(C)C)C)C(C)C)CC(C)C)C)C	Training	1	2	31	38	54
Daidzein	C1=CC(=CC=C1C2=COC3=C(C2=O)C=CC(=C3)O)O	Training	1	58
Daunorubicin	C[C@H]1[C@H]([C@H](C[C@@H](O1)O[C@H]2C[C@@](CC3=C(C4=C(C(=C23)O)C(=O)C5=C(C4=O)C=CC=C5OC)O)(C(=O)C)O)N)O	Training	-1	12	50
Dehydroisoandrosterone 3-sulfate	C[C@]12CC[C@H]3[C@H]([C@@H]1CCC2=O)CC=C4[C@@]3(CC[C@@H](C4)OS(=O)(=O)O)C	Training	-1	38	50
Desipramine	CNCCCN1C2=CC=CC=C2CCC3=CC=CC=C31	Training	-1	31	38
Dextromethorphan	CN1CC[C@@]23CCCC[C@@H]2[C@@H]1CC4=C3C=C(C=C4)OC	Training	-1	73
Diazepam	CN1C(=O)CN=C(C2=C1C=CC(=C2)Cl)C3=CC=CC=C3	Test	-1	31
Didanosine	C1C[C@@H](O[C@@H]1CO)N2C=NC3=C2NC=NC3=O	Training	-1	41
Diethylstilbestrol	CNCCCN1C2=CC=CC=C2CCC3=CC=CC=C31	Training	1	31	38
Digoxin	C[C@@H]1[C@H]([C@H](C[C@@H](O1)O[C@@H]2[C@H](O[C@H](C[C@@H]2O)O[C@@H]3[C@H](O[C@H](C[C@@H]3O)O[C@H]4CC[C@]5([C@@H](C4)CC[C@@H]6[C@@H]5C[C@H]([C@]7([C@@]6(CC[C@@H]7C8=CC(=O)OC8)O)C)O)C)C)C)O)O	Training	-1	31	38
Diltiazem	CC(=O)O[C@@H]1[C@@H](SC2=CC=CC=C2N(C1=O)CCN(C)C)C3=CC=C(C=C3)OC	Training	-1	2	12	31	35	38
Dimenhydrinate	CN1C2=C(C(=O)N(C1=O)C)NC(=N2)Cl.CN(C)CCOC(C1=CC=CC=C1)C2=CC=CC=C2	Training	-1	73
dimethyl 4-[5-(2,3-dichlorophenyl)furan-2-yl]-2,6-dimethyl-1,4-dihydropyridine-3,5-dicarboxylate	CC1=C(C(C(=C(N1)C)C(=O)OC)C2=CC=C(O2)C3=C(C(=CC=C3)Cl)Cl)C(=O)OC	Training	-1	13
Dipyridamole	C1CCN(CC1)C2=NC(=NC3=C2N=C(N=C3N4CCCCC4)N(CCO)CCO)N(CCO)CCO	Training	1	31	35	38
Domperidone	C1CN(CCC1N2C3=C(C=C(C=C3)Cl)NC2=O)CCCN4C5=CC=CC=C5NC4=O	Training	1	73
Donepezil	COC1=C(C=C2C(=C1)CC(C2=O)CC3CCN(CC3)CC4=CC=CC=C4)OC	Training	-1	73
Dopamine	C1=CC(=C(C=C1CCN)O)O	Training	-1	12
Doxorubicin	C[C@H]1[C@H]([C@H](C[C@@H](O1)O[C@H]2C[C@@](CC3=C(C4=C(C(=C23)O)C(=O)C5=C(C4=O)C=CC=C5OC)O)(C(=O)CO)O)N)O	Test	-1	12	50
E3040G	CC1=C(C2=C(C(=C1O[C@H]3[C@@H]([C@H]([C@@H]([C@H](O3)C(=O)O)O)O)O)C)SC(=N2)NC)CC4=CN=CC=C4	Training	-1	50
E3040S	CC1=C(C2=C(C(=C1OS(=O)(=O)O)C)SC(=N2)NC)CC3=CN=CC=C3	Training	1	50
EKI-785	CC#CC(=O)NC1=CC2=C(C=C1)N=CN=C2NC3=CC(=CC=C3)Br	Training	1	36
Elacridar	COC1=CC=CC2=C1NC3=C(C2=O)C=CC=C3C(=O)NC4=CC=C(C=C4)CCN5CCC6=CC(=C(C=C6C5)OC)OC	Test	1	3	7	9	11	14	22	31	38	44	49	49	54	65	66	72
Emtricitabine	C1[C@H](O[C@H](S1)CO)N2C=C(C(=NC2=O)N)F	Test	-1	41
Enamine_005610	CCNC(=O)CN1C2=C(C=CC(=C2)Cl)N(C(=O)C1=O)CC3=CC=CC=C3	Training	-1	13
Epigallochatechin	C1[C@H]([C@H](OC2=CC(=CC(=C21)O)O)C3=CC(=C(C(=C3)O)O)O)O	Training	-1	58
Epigallochatechin Gallate	C1[C@H]([C@H](OC2=CC(=CC(=C21)O)O)C3=CC(=C(C(=C3)O)O)O)OC(=O)C4=CC(=C(C(=C4)O)O)O	Test	-1	58
Epinephrine	CNC[C@@H](C1=CC(=C(C=C1)O)O)O	Training	-1	12
Eprosartan	CCCCC1=NC=C(N1CC2=CC=C(C=C2)C(=O)O)/C=C(\CC3=CC=CS3)/C(=O)O	Test	-1	73
Ergocristine	CC(C)[C@@]1(C(=O)N2[C@H](C(=O)N3CCC[C@H]3[C@@]2(O1)O)CC4=CC=CC=C4)NC(=O)[C@H]5CN([C@@H]6CC7=CNC8=CC=CC(=C78)C6=C5)C	Training	1	31	38
Erlotinib	COCCOC1=C(C=C2C(=C1)C(=NC=N2)NC3=CC=CC(=C3)C#C)OCCOC	Training	1	24	31
Erythromycin	CC[C@@H]1[C@@]([C@@H]([C@H](C(=O)[C@@H](C[C@@]([C@@H]([C@H]([C@@H]([C@H](C(=O)O1)C)O[C@H]2C[C@@]([C@H]([C@@H](O2)C)O)(C)OC)C)O[C@H]3[C@@H]([C@H](C[C@H](O3)C)N(C)C)O)(C)O)C)C)O)(C)O	Training	-1	31	38
Estradiol 3-sulfate	C[C@@]12CC[C@H]3[C@H]([C@@H]1CC[C@@H]2O)CCc1c3ccc(c1)OS(=O)(=O)O	Training	1	50
Estradiol-17beta-glucuronide	C[C@]12CC[C@H]3[C@H]([C@@H]1CC[C@@H]2O[C@H]4[C@@H]([C@H]([C@@H]([C@H](O4)C(=O)O)O)O)O)CCC5=C3C=CC(=C5)O	Test	-1	38	50
Estramustine	C[C@]12CC[C@H]3[C@H]([C@@H]1CC[C@@H]2O)CCC4=C3C=CC(=C4)OC(=O)N(CCCl)CCCl	Training	-1	73
Estrone 3-sulfate	C[C@]12CC[C@H]3[C@H]([C@@H]1CCC2=O)CCC4=C3C=CC(=C4)OS(=O)(=O)O	Training	-1	54
Ethinylestradiol	C[C@]12CC[C@H]3[C@H]([C@@H]1CC[C@]2(C#C)O)CCC4=C3C=CC(=C4)O	Training	1	31
ethyl 3-amino-4-[(2-hydroxyethyl)sulfanyl]-6-nitro-1-benzothiophene-2-carboxylate	CCOC(=O)C1=C(C2=C(S1)C=C(C=C2SCCO)[N+](=O)[O-])N	Training	-1	13
Etoposide	C[C@@H]1OC[C@@H]2[C@@H](O1)[C@@H]([C@H]([C@@H](O2)O[C@H]3[C@H]4COC(=O)[C@@H]4[C@@H](C5=CC6=C(C=C35)OCO6)C7=CC(=C(C(=C7)OC)O)OC)O)O	Test	-1	12	31	38
Etravirine	CC1=CC(=CC(=C1OC2=NC(=NC(=C2Br)N)NC3=CC=C(C=C3)C#N)C)C#N	Training	1	1
Ezetimibe	C1=CC(=CC=C1[C@@H]2[C@H](C(=O)N2C3=CC=C(C=C3)F)CC[C@@H](C4=CC=C(C=C4)F)O)O	Training	-1	73
F0590-0346	CC1=CC=CC=C1CN2C=C(C3=CC=CC=C32)S(=O)(=O)CC(=O)NC4=NC=CS4	Training	-1	13
F1607-0732	COC1=CC=C(C=C1)S(=O)(=O)C2=CN=C3C=CC(=CC3=C2N4CCC5(CC4)OCCO5)OC	Test	-1	13
F1804-0227	C1CN(C(=N1)SCC2=CC(=C(C=C2)Cl)Cl)S(=O)(=O)C3=CC=C(C=C3)Cl	Test	-1	13
F2504-0053	COC1=CC=CC(=C1)CNC(=O)C(=O)NCC(C2=CC=CO2)N3CCOCC3	Test	-1	13
F3284-8585	CC1=CC(=NC2=CC=CC=C12)SCC(=O)C3=C(N(C(=C3)C)CCOC)C	Training	-1	13
F3305-0271	CC1=NC2=C(C=NN2C(=C1)N3CCN(CC3)C(=O)C4=CC=CO4)C5=CC=CC=C5	Training	-1	52
F5460-0135	CC1=NN(C(=C1)NC(=O)C(C)C)C2=NC3=CC=CC=C3S2	Training	-1	13
Felodipine	CCOC(=O)C1=C(NC(=C(C1C2=C(C(=CC=C2)Cl)Cl)C(=O)OC)C)C	Training	1	31	38
Fenbendazole	COC(=O)NC1=NC2=C(N1)C=C(C=C2)SC3=CC=CC=C3	Training	-1	43
Fenofibrate	CC(C)OC(=O)C(C)(C)OC1=CC=C(C=C1)C(=O)C2=CC=C(C=C2)Cl	Training	1	31
Fexofenadine	CC(C)(C1=CC=C(C=C1)C(CCCN2CCC(CC2)C(C3=CC=CC=C3)(C4=CC=CC=C4)O)O)C(=O)O	Test	-1	31	38	54
Flavanone	C1C(OC2=CC=CC=C2C1=O)C3=CC=CC=C3	Test	1	59
Flavone	C1=CC=C(C=C1)C2=CC(=O)C3=CC=CC=C3O2	Training	1	10	22	59
Flucloxacillin	CC1=C(C(=NO1)C2=C(C=CC=C2Cl)F)C(=O)N[C@H]3[C@@H]4N(C3=O)[C@H](C(S4)(C)C)C(=O)O	Training	-1	38
Flupentixol	C1CN(CCN1CC/C=C\2/C3=CC=CC=C3SC4=C2C=C(C=C4)C(F)(F)F)CCO	Training	1	31	38
Flurbiprofen	CC(C1=CC(=C(C=C1)C2=CC=CC=C2)F)C(=O)O	Training	-1	31
Folic Acid	C1=CC(=CC=C1C(=O)N[C@@H](CCC(=O)O)C(=O)O)NCC2=CN=C3C(=N2)C(=O)N=C(N3)N	Training	-1	31
Fosinopril	CCC(=O)OC(C(C)C)OP(=O)(CCCCC1=CC=CC=C1)CC(=O)N2C[C@@H](C[C@H]2C(=O)O)C3CCCCC3	Training	1	73
Fumitremorgin C	CC(=C[C@H]1C2=C(C[C@@H]3N1C(=O)[C@@H]4CCCN4C3=O)C5=C(N2)C=C(C=C5)OC)C	Training	1	4	7	16	24	31	38	41	42	54	58	59	64	65	68	70	73
Furosemide	C1=COC(=C1)CNC2=CC(=C(C=C2C(=O)O)S(=O)(=O)N)Cl	Test	-1	31
GABA	C(CC(=O)O)CN	Training	-1	12
Galangin	C1=CC=C(C=C1)C2=C(C(=O)C3=C(C=C(C=C3O2)O)O)O	Training	1	59
Ganciclovir	C1=NC2=C(N1COC(CO)CO)NC(=NC2=O)N	Training	-1	31
Gefitinib	COC1=C(C=C2C(=C1)N=CN=C2NC3=CC(=C(C=C3)F)Cl)OCCCN4CCOCC4	Training	1	3	20	31	36	38
Genistein	C1=CC(=CC=C1C2=COC3=CC(=CC(=C3C2=O)O)O)O	Training	1	10	38	58
Gliclazide	CC1=CC=C(C=C1)S(=O)(=O)NC(=O)NN2CC3CCCC3C2	Training	-1	31
Glipizide	CC1=NC=C(N=C1)C(=O)NCCC2=CC=C(C=C2)S(=O)(=O)NC(=O)NC3CCCCC3	Test	-1	73
Glutamic Acid	C(CC(=O)O)[C@@H](C(=O)O)N	Training	-1	12
Glyburide	COC1=C(C=C(C=C1)Cl)C(=O)NCCC2=CC=C(C=C2)S(=O)(=O)NC(=O)NC3CCCCC3	Test	1	30	31	38
Glycine	C(C(=O)O)N	Test	-1	12
Haloperidol	C1CN(CCC1(C2=CC=C(C=C2)Cl)O)CCCC(=O)C3=CC=C(C=C3)F	Test	-1	38	75
Hematoporphyrin	CC1=C(C2=CC3=NC(=CC4=NC(=CC5=C(C(=C(N5)C=C1N2)C(C)O)C)C(=C4CCC(=O)O)C)C(=C3C)CCC(=O)O)C(C)O	Training	1	12
Hesperetin	COC1=C(C=C(C=C1)[C@@H]2CC(=O)C3=C(C=C(C=C3O2)O)O)O	Training	1	58
Histamine	C1=C(NC=N1)CCN	Training	-1	12
Hoechst 33342	CCOC1=CC=C(C=C1)C2=NC3=C(N2)C=C(C=C3)C4=NC5=C(N4)C=C(C=C5)N6CCN(CC6)C	Training	1	31	38
Hydralazine	C1=CC=C2C(=C1)C=NN=C2NN	Training	-1	31
Hydrochlorothiazide	C1NC2=CC(=C(C=C2S(=O)(=O)N1)S(=O)(=O)N)Cl	Training	-1	31	38
Hydrocortisone	C[C@]12CCC(=O)C=C1CC[C@@H]3[C@@H]2[C@H](C[C@]4([C@H]3CC[C@@]4(C(=O)CO)O)C)O	Test	-1	31	38
Ibuprofen	CC(C)CC1=CC=C(C=C1)C(C)C(=O)O	Test	-1	12
Imatinib	CC1=C(C=C(C=C1)NC(=O)C2=CC=C(C=C2)CN3CCN(CC3)C)NC4=NC=CC(=N4)C5=CN=CC=C5	Test	1	2	3	31	36	38	54	70
Indinavir	CC(C)(C)NC(=O)[C@@H]1CN(CCN1C[C@H](C[C@@H](CC2=CC=CC=C2)C(=O)N[C@@H]3[C@@H](CC4=CC=CC=C34)O)O)CC5=CN=CC=C5	Training	-1	38	41
Indomethacin	CC1=C(C2=C(N1C(=O)C3=CC=C(C=C3)Cl)C=CC(=C2)OC)CC(=O)O	Training	-1	12	31	38
Isradipine	CC1=C(C(C(=C(N1)C)C(=O)OC(C)C)C2=CC=CC3=NON=C32)C(=O)OC	Training	1	31	38
Ivermectin	CC[C@H](C)[C@@H]1[C@H](CC[C@@]2(O1)C[C@@H]3C[C@H](O2)C/C=C(/[C@H]([C@H](/C=C/C=C/4\CO[C@H]5[C@@]4([C@@H](C=C([C@H]5O)C)C(=O)O3)O)C)O[C@H]6C[C@@H]([C@H]([C@@H](O6)C)O[C@H]7C[C@@H]([C@H]([C@@H](O7)C)O)OC)OC)\C)C	Training	1	38
Kaempferide	COC1=CC=C(C=C1)C2=C(C(=O)C3=C(C=C(C=C3O2)O)O)O	Training	1	59
Kaempferol	C1=CC(=CC=C1C2=C(C(=O)C3=C(C=C(C=C3O2)O)O)O)O	Training	1	10	58
Ketoconazole	CC(=O)N1CCN(CC1)C2=CC=C(C=C2)OC[C@H]3CO[C@](O3)(CN4C=CN=C4)C5=C(C=C(C=C5)Cl)Cl	Training	1	31	38
Ko132	CC(C)C[C@H]1C2=C(C[C@@H]3N1C(=O)[C@@H](NC3=O)CCCCNC(=O)OC(C)(C)C)C4=CC=CC=C4N2	Training	1	56	65
Ko134	CC(C)C[C@H]1C2=C(C[C@@H]3N1C(=O)[C@@H](NC3=O)CCC(=O)OC(C)(C)C)C4=CC=CC=C4N2	Training	1	56
Ko143	CC(C)C[C@H]1C2=C(C[C@@H]3N1C(=O)[C@@H](NC3=O)CCC(=O)OC(C)(C)C)C4=C(N2)C=C(C=C4)OC	Training	1	2	3	5	7	10	20	23	27	31	36	38	39	41	43	54	56	67	69	73	75
ksc-8-177	CC1=C(N2C(=CC(=N2)C3=CC(=CC=C3)OC)N=C1C)N4CCN(CC4)C(=O)C5=CC=CO5	Training	1	52
ksc-8-180	COC1=CC=CC(=C1)C2=NN3C(=C2)N=C(C=C3N4CCN(CC4)C(=O)C5=COC=C5)C6=CC=CO6	Test	-1	52
ksc-8-183	CC1=C(N2C(=CC(=N2)C3=CC=C(C=C3)OC)N=C1C)N4CCN(CC4)C(=O)C5=CC=CO5	Training	-1	52
ksc-8-188	CC1=C(N2C(=CC(=N2)C3=CC(=CC(=C3)OC)OC)N=C1C)N4CCN(CC4)C(=O)C5=COC=C5	Training	-1	52
ksc-8-196	COC1=CC=CC(=C1)C2=NN3C(=C2)N=C(C=C3N4CCN(CC4)C(=O)C5=COC=C5)C6=CC(=CC=C6)OC	Test	-1	52
ksc-8-210	COC1=CC=CC(=C1)C2=NN3C(=C2)N=C(C=C3N4CCN(CC4)C(=O)C5=COC=C5)C6=CC=CC(=C6)C#N	Test	-1	52
ksc-8-215	COC1=CC=CC(=C1)C2=NN3C(=C2)N=C(C=C3N4CCN(CC4)C(=O)C5=COC=C5)C6=CC(=CC=C6)C(=O)OC	Training	-1	52
ksc-8-220	COC1=CC=CC(=C1)C2=NN3C(=C2)N=C(C=C3N4CCN(CC4)C(=O)C5=COC=C5)C6=CC(=CC=C6)C(F)(F)F	Training	-1	52
ksc-8-224	CC1=NC2=CC(=NN2C(=C1C(C)C)N3CCN(CC3)C(=O)C4=COC=C4)C5=CC(=CC=C5)OC	Test	1	52
ksc-8-229	CC1=C(N2C(=CC(=N2)C3=CC=CC=C3)N=C1C4=CC=CO4)N5CCN(CC5)C(=O)C6=COC=C6	Test	-1	52
ksc-8-263	CC(=O)N1CCN(CC1)C2=CC(=NC3=CC(=NN32)C4=CC=CC=C4)C5=CC=CC=C5	Training	-1	52
KUC104491N	C1CN(CCN1C2=CC(=NC3=CC(=NN32)C4=CC=CC=C4)C5=CC=CO5)C(=O)C6=COC=C6	Training	-1	52
Lamivudine	C1[C@H](O[C@H](S1)CO)N2C=CC(=NC2=O)N	Training	-1	41
Lansoprazole	CC1=C(C=CN=C1CS(=O)C2=NC3=CC=CC=C3N2)OCC(F)(F)F	Training	-1	31	38
Lapatinib	CS(=O)(=O)CCNCC1=CC=C(O1)C2=CC3=C(C=C2)N=CN=C3NC4=CC(=C(C=C4)OCC5=CC(=CC=C5)F)Cl	Training	1	24
Levodopa	C1=CC(=C(C=C1C[C@@H](C(=O)O)N)O)O	Training	-1	31
Levothyroxine	C1=C(C=C(C(=C1I)OC2=CC(=C(C(=C2)I)O)I)I)C[C@@H](C(=O)O)N	Training	-1	31
Lopinavir	CC1=C(C(=CC=C1)C)OCC(=O)N[C@@H](CC2=CC=CC=C2)[C@H](C[C@H](CC3=CC=CC=C3)NC(=O)[C@H](C(C)C)N4CCCNC4=O)O	Test	1	31	38	41
Losartan	CCCCC1=NC(=C(N1CC2=CC=C(C=C2)C3=CC=CC=C3C4=NNN=N4)CO)Cl	Test	-1	73
Luteolin	C1=CC(=C(C=C1C2=CC(=O)C3=C(C=C(C=C3O2)O)O)O)O	Training	1	4	58
Maprotiline	CNCCCC12CCC(C3=CC=CC=C31)C4=CC=CC=C24	Training	-1	31	38
Medroxyprogesterone	C[C@H]1C[C@@H]2[C@H](CC[C@]3([C@H]2CC[C@@]3(C(=O)C)O)C)[C@@]4(C1=CC(=O)CC4)C	Training	1	31	38
Melatonin	CC(=O)NCCC1=CNC2=C1C=C(C=C2)OC	Test	-1	12
Mepirizole	CC1=CC(=NC(=N1)N2C(=CC(=N2)C)OC)OC	Training	-1	12
Mesalazine	C1=CC(=C(C=C1N)C(=O)O)O	Training	-1	31	38
Metformin	CN(C)C(=N)N=C(N)N	Test	-1	54
Methimazole	CN1C=CNC1=S	Training	-1	31
Methotrexate	CN(CC1=CN=C2C(=N1)C(=NC(=N2)N)N)C3=CC=C(C=C3)C(=O)N[C@@H](CCC(=O)O)C(=O)O	Training	-1	31	38	50
Metoclopramide	CCN(CC)CCNC(=O)C1=CC(=C(C=C1OC)N)Cl	Training	-1	31	73
Metoprolol	CC(C)NCC(COC1=CC=C(C=C1)CCOC)O	Training	-1	31	38
MFCD00220703	COC1=CC(OC)=CC=C1C(=O)\C=C\C2=CC([Cl])=CC=C2	Training	1	64
Mifepristone	CC#C[C@@]1(CC[C@@H]2[C@@]1(C[C@@H](C3=C4CCC(=O)C=C4CC[C@@H]23)C5=CC=C(C=C5)N(C)C)C)O	Training	1	31	38
Miproxifene	CC/C(=C(C1=CC=C(C=C1)O)/C2=CC=C(C=C2)OCCN(C)C)C3=CC=C(C=C3)C(C)C	Training	-1	76
Mitoxantrone	C1=CC(=C2C(=C1NCCNCCO)C(=O)C3=C(C=CC(=C3C2=O)O)O)NCCNCCO	Training	-1	12	50	54
MLS000036913	CCN(CC)C1=N/C(=C/2\C=CC=C(C2=O)OC)/NC3=CC=CC=C31	Training	-1	13
MLS000043223	CN(C)C1=CC=C(C=C1)/C=C\2/C(=O)N3C(=NC(=N3)C4=CC=CC=C4)S2	Training	-1	13
MLS000047426	COC1=CC(=C(C=C1)NC(=O)CN2CCN(CC2)C3C4=CC=CC=C4C5=CC=CC=C35)OC	Test	-1	13
MLS000051496	COC1=CC=C(C=C1)N2CCN(CC2)C(=O)C3=CC=C(C=C3)NS(=O)(=O)C4=CC=CC=C4	Test	-1	13
MLS000076121	CN1C2=CC=CC3=C2C(=C(C1=O)NCCO)C4=CC=CC=C4C3=O	Training	-1	13
MLS000076311	CCOC1=CC(=C(C=C1)OCC)NC(=O)CN2CCN(CC2)C3=C(C=C(C=C3)C)C	Test	-1	13
MLS000076331	CCOC1=CC(=C(C=C1)OCC)NC(=O)CN2CCN(CC2)C3=CC=CC(=C3)C	Test	-1	13
MLS000081102	CCOC(=O)N1CCN(CC1)/C=C(\C#N)/C2=NC3=CC=CC=C3S2	Training	-1	13
MLS000091134	CCN(CCCNC(=O)CCC1=NC(=NO1)C2=CC=C(C=C2)C)C3=CC=CC(=C3)C	Training	-1	13
MLS000091927	CN1CCN(CC1)C2=CC=CC=C2NC(=O)C3=CC4=C(O3)N=C5C=C(C=CC5=C4)OC	Training	-1	13
MLS000112198	CC1=CC(=C(C=C1)OCC(CN2CCN(CC2)CC(COC3=C(C=C(C=C3)C)Cl)O)O)Cl	Test	-1	13
MLS000112568	CC1=C(OC2=C1C=C3C4=C(CCCC4)C(=O)OC3=C2C)C	Training	-1	13
MLS000375241	CC1CCCC(C1C)NC(=O)COC(=O)/C(=C/C2=CC(=CC=C2)OC)/C3=CC=CC=C3	Test	-1	13
MLS000389088	C1=CC=C(C=C1)N2C=C(C(=N2)C3=CC=C(C=C3)Cl)C(=O)NCC4=CC=CC=N4	Training	-1	13
MLS000389682	CN(C)C1=CC=C(C=C1)/C=C\2/C(=O)N=C(N2)C3=CC(=C(C=C3)Cl)[N+](=O)[O-]	Test	-1	13
MLS000393258	CC(C)C(C(=O)OCC1=C2C(=CC(=C1)[N+](=O)[O-])COCO2)NS(=O)(=O)C3=CC=CC=C3	Test	-1	13
MLS000394894	C1=CC=C(C=C1)C2=C(N(N=C2CSC3=NC4=CC=CC=C4N3)C5=CC=C(C=C5)Cl)N	Training	-1	13
MLS000418440	CC1=NN(C(=C1)NC(=O)C2=CC(=CC(=C2)[N+](=O)[O-])[N+](=O)[O-])C3=CC=CC=C3	Test	-1	13
MLS000536772	CCOC(=O)/C(=C\C1=C(N(C(=C1)C)C2=CC=CC=C2)C)/C#N	Training	-1	13
MLS000550973	CN1C2=CC=CC3=C2C(=C(C1=O)NCCC4=CC=CC=C4)C5=CC=CC=C5C3=O	Test	-1	13
MLS000554312	CON1C2=C(C3=NO[N+](=C3CC2)[O-])N=C1C4=CC=CC=C4	Training	-1	13
MLS000557365	C1=CC=C2C(=C1)C(=O)C(=C(C2=O)N3C4=CC=CC=C4N=N3)NC5=CC(=CC=C5)OC(=O)C6=CC=CC=C6[N+](=O)[O-]	Training	-1	13
MLS000560281	CC1=CC2=C(C=C1)N=C(N2)/C(=C\C3=CC=C(O3)[N+](=O)[O-])/C#N	Test	-1	13
MLS000565186	CC1=C(C2=CC=CC=C2N1)/C=C\3/C(=O)OC(=N3)C4=CC=C(C=C4)C(F)(F)F	Training	-1	13
MLS000566484	C1CCC2=C(C1)N=C(S2)C3=CC4=CC=CC=C4OC3=O	Test	-1	13
MLS000571817	CN(C)C1=CC=C(C=C1)/C=C/C(=O)C2=CC(=CC=C2)Br	Test	-1	13
MLS000577973	CCN1C(=O)/C(=C/C2=CC=C(C=C2)N3CCCC3)/NC1=S	Training	-1	13
MLS000578793	C1=CC=C2C(=C1)C(=CN2)CC(=O)N/N=C/C3=CC(=CC=C3)F	Test	-1	13
MLS000579409	C1CCCN(CC1)CCOC2=CC=C(C=C2)[N+](=O)[O-]	Training	-1	13
MLS000579785	CC1=CC(=NC=C1)N/C=C(\C#N)/C2=NC(=CS2)C3=CC(=CC=C3)Br	Training	-1	13
MLS000580660	CC1=C(C(=NN1CCCC(=O)NC2=CC(=CC(=C2)OC3=CC=CC=C3)[N+](=O)[O-])[N+](=O)[O-])Cl	Training	-1	13
MLS000583171	CC1=CC=C(C=C1)C2=C(OC(=O)C3=CC=CC=C32)C(=O)NCC4=CC=C(C=C4)F	Training	-1	13
MLS000589203	CN1C(=CC(=O)N(C1=O)C)N/N=C/C2=CC(=C(C=C2)OC)OC	Test	-1	13
MLS000592161	CCOC(=O)C1=C(SC=C1C2=CC=C(C=C2)C)NC(=O)/C(=C/C3=CC(=C(C=C3)O)OC)/C#N	Training	-1	13
MLS000660841	COC1=C(C=C(C=C1)/C=N/NC(=O)C2=CN=CC=C2)CN3CCN(CC3)C4=CC=C(C=C4)F	Test	-1	13
MLS000662534	CCC(=O)NC1=CC=CC(=C1)C(=O)OCC2=CC(=CC=C2)[N+](=O)[O-]	Test	-1	13
MLS000699403	CCOC1=CC=C(C=C1)OCC2=CC=CC(=C2)C(=O)N/N=C/C3=CN=CC=C3	Training	-1	13
MLS000702004	CCN=C1N(C(=O)/C(=C/C2=CC(=C(C=C2OC)N3CCCC3)OC)/S1)CC	Training	-1	13
MLS000712988	CCCN1C(=O)/C(=C\C=C\2/C(C3=CC=CC=C3N2CC)(C)C)/SC1=S	Training	-1	13
MLS000720278	CC1=CC=CC=C1CN2CCC3=C(C2=O)C=CC=C3OCC(=O)N4CCCC5=CC=CC=C54	Training	-1	13
MLS001385314	C1CN(CCN1C2=CC(=NC3=NC=NN23)C4=CC=CC=C4)S(=O)(=O)C5=CC=C(C=C5)Br	Training	-1	13
MLS003116084	CC1=NC2=CC(=NN2C(=C1)N3CCN(CC3)C(=O)C4=COC=C4)C5=CC=CC=C5	Test	-1	52
MLS003116094	CC1=NC2=CC(=NN2C(=C1)N3CCN(CC3)C(=O)C4=COC=C4)C5=CC(=CC=C5)OC	Training	-1	52
MLS003116095	COC1=CC=CC(=C1)C2=NN3C(=C2)N=C(C=C3N4CCN(CC4)C(=O)C5=COC=C5)C6=CC=CC=C6	Training	-1	52
MLS003116101	C1CN(CCN1C2=CC(=NC3=CC(=NN32)C4=CC(=CC=C4)Cl)C5=CC(=CC=C5)F)C(=O)C6=COC=C6	Training	-1	52
MLS003116102	CC1=C(N2C(=CC(=N2)C3=CC=C(C=C3)OC)N=C1C)N4CCN(CC4)C(=O)C5=COC=C5	Training	-1	52
MLS003116103	CC1=C(N2C(=CC(=N2)C3=CC=CC=C3)N=C1C)N4CCN(CC4)C(=O)C5=COC=C5	Training	-1	52
MLS003116114	COC1=CC=C(C=C1)C2=C3C(=CC(=NC3=NN2)N4CCN(CC4)C(=O)C5=COC=C5)C(F)(F)F	Test	-1	52
MLS003337113	CC1=CC=C(C=C1)C2=NN3C(=C2)N=C(C=C3N4CCN(CC4)CC5=COC=C5)C6=CC=CO6	Training	-1	52
MLS003337114	CC1=C(N2C(=CC(=N2)C3=CC(=CC=C3)OC)N=C1C)N4CCN(CC4)CC5=CC=CO5	Test	-1	52
MLS003337115	C1CN(CCN1C2=CC(=NC3=CC(=NN32)C4=CC=CO4)C5=CC=CO5)C(=O)C6=COC=C6	Training	-1	52
MolPort-008-577-415	c1(c(cccc1)C(=O)/C=C/c1ccc(cc1)Cl)OC	Training	1	64
Myricetin	C1=C(C=C(C(=C1O)O)O)C2=C(C(=O)C3=C(C=C(C=C3O2)O)O)O	Test	-1	58
N-[2-(4-chloro-2-nitro-phenylamino)-ethyl]-benzenesulfonamide	C1=CC=C(C=C1)S(=O)(=O)NCCNC2=C(C=C(C=C2)Cl)[N+](=O)[O-]	Training	-1	13
N-[4-(2-hydroxyethyl)phenyl]-2-(3-nitrobenzamido)benzamide	c1c(ccc(c1)NC(=O)c1c(cccc1)c1ccc(cc1)C(C)(C)C)CCO	Training	1	74
N-[4-(2-hydroxyethyl)phenyl]-2-(4-isopropoxybenzamido)benzamide	c1c(ccc(c1)NC(=O)c1c(cccc1)c1ccc(cc1)C(C)C)CCO	Training	1	74
N-[4-(2-hydroxyethyl)phenyl]-2-(4-methylbenzamido)benzamide	c1c(ccc(c1)NC(=O)c1c(cccc1)c1ccc(c(c1)OC)OC)CCO	Training	1	74
N-[4-(2-hydroxyethyl)phenyl]-2-(4-nitrobenzamido)benzamide	c1cc(ccc1NC(=O)c1ccccc1NC(=O)c1ccc(cc1)[N+](=O)[O-])CCO	Training	1	74
N-[4-(2-hydroxyethyl)phenyl]-2-[4-(trifluoromethyl)benzamido]benzamide	c1c(ccc(c1)NC(=O)c1c(cccc1)c1ccc(cc1)C(F)(F)F)CCO	Training	1	74
N-[4-(2-hydroxyethyl)phenyl]-4-methoxy-2-(4-nitrobenzamido)-benzamide	c1c(ccc(c1)NC(=O)c1c(cc(cc1)OC)NC(=O)c1ccc(cc1)[N+](=O)[O-])CCO	Training	1	74
N-[4-(2-hydroxyethyl)phenyl]-4-methyl-2-(4-nitrobenzamido)-benzamide	c1c(ccc(c1)NC(=O)c1c(cc(cc1)C)NC(=O)c1ccc(cc1)[N+](=O)[O-])CCO	Training	1	74
N-[4-(2-hydroxyethyl)phenyl]-4,5-dimethoxy-2-(4-nitrobenzami-do)benzamide	c1c(ccc(c1)NC(=O)c1c(cc(c(c1)OC)OC)NC(=O)c1ccc(cc1)[N+](=O)[O-])CCO	Training	1	74
N-[4-(2-hydroxyethyl)phenyl]-5-methoxy-2-(4-nitrobenzamido)-benzamide	c1c(ccc(c1)NC(=O)c1c(ccc(c1)OC)NC(=O)c1ccc(cc1)[N+](=O)[O-])CCO	Training	1	74
N-[4-(2-hydroxyethyl)phenyl]-5-methyl-2-(4-nitrobenzamido)-benzamide	c1c(ccc(c1)NC(=O)c1c(ccc(c1)C)NC(=O)c1ccc(cc1)[N+](=O)[O-])CCO	Training	1	74
N-[4-(4-fluorophenyl)-1,3-thiazol-2-yl]-N'-phenylurea	C1=CC=C(C=C1)NC(=O)NC2=NC(=CS2)C3=CC=C(C=C3)F	Training	-1	13
N-[4-chloro-2-(trifluoromethyl)phenyl]benzamide	C1=CC=C(C=C1)C(=O)NC2=C(C=C(C=C2)Cl)C(F)(F)F	Test	-1	13
N-{2-[4-(2-hydroxyethyl)phenylcarbamoyl]phenyl}-3,4-dimethoxybenzamide	c1c(ccc(c1)NC(=O)c1c(cccc1)c1ccc(cc1)C)CCO	Training	1	74
N-isopropyl-5-(4-methoxybenzyl)-4-oxo-4,5,6,7-tetrahydropyrazolo[1,5-a]pyrazine-2-carboxamide	CC(C)NC(=O)C1=NN2CCN(C(=O)C2=C1)CC3=CC=C(C=C3)OC	Training	-1	13
Naproxen	C[C@@H](C1=CC2=C(C=C1)C=C(C=C2)OC)C(=O)O	Training	-1	12
Naringenin	C1C(OC2=CC(=CC(=C2C1=O)O)O)C3=CC=C(C=C3)O	Test	1	38	58
Nelfinavir	CC1=C(C=CC=C1O)C(=O)N[C@@H](CSC2=CC=CC=C2)[C@@H](CN3C[C@H]4CCCC[C@H]4C[C@H]3C(=O)NC(C)(C)C)O	Training	1	41
Nevirapine	CC1=C2C(=NC=C1)N(C3=C(C=CC=N3)C(=O)N2)C4CC4	Test	-1	31	38	41
Nicardipine	CC1=C(C(C(=C(N1)C)C(=O)OCCN(C)CC2=CC=CC=C2)C3=CC(=CC=C3)[N+](=O)[O-])C(=O)OC	Training	1	2	12	13	31	35	38	52
Nicergoline	CN1C[C@@H](C[C@]2([C@H]1CC3=CN(C4=CC=CC2=C34)C)OC)COC(=O)C5=CC(=CN=C5)Br	Training	1	73
Nicorandil	C1=CC(=CN=C1)C(=O)NCCO[N+](=O)[O-]	Training	-1	12
Nicotine	CN1CCC[C@H]1C2=CN=CC=C2	Training	-1	38
Nifedipine	CC1=C(C(C(=C(N1)C)C(=O)OC)C2=CC=CC=C2[N+](=O)[O-])C(=O)OC	Training	-1	12
Nilotinib	CC1=C(C=C(C=C1)C(=O)NC2=CC(=CC(=C2)N3C=C(N=C3)C)C(F)(F)F)NC4=NC=CC(=N4)C5=CN=CC=C5	Training	1	24
Nisoldipine	CC1=C(C(C(=C(N1)C)C(=O)OCC(C)C)C2=CC=CC=C2[N+](=O)[O-])C(=O)OC	Training	1	73
Nitrendipine	CCOC(=O)C1=C(NC(=C(C1C2=CC(=CC=C2)[N+](=O)[O-])C(=O)OC)C)C	Training	1	31	38
Nitrofurantoin	C1C(=O)NC(=O)N1/N=C/C2=CC=C(O2)[N+](=O)[O-]	Training	-1	31
Nizatidine	CN/C(=C\[N+](=O)[O-])/NCCSCC1=CSC(=N1)CN(C)C	Training	-1	31
Norepinephrine	C1=CC(=C(C=C1[C@H](CN)O)O)O	Training	-1	12
Noscapine	CN1CCC2=CC3=C(C(=C2[C@@H]1[C@@H]4C5=C(C(=C(C=C5)OC)OC)C(=O)O4)OC)OCO3	Training	-1	38
Novobiocin	CC1=C(C=CC2=C1OC(=O)C(=C2O)NC(=O)C3=CC(=C(C=C3)O)CC=C(C)C)O[C@H]4[C@@H]([C@@H]([C@H](C(O4)(C)C)OC)OC(=O)N)O	Training	1	2	3	12	30
NSC704566	c12ccccc2[nH]c2c1C[C@@H]1N(C2CC)C(=O)C(NC1=O)C	Training	-1	72
NSC704568	c12ccccc2[nH]c2c1C[C@@H]1N(C2CC)C(=O)C(NC1=O)Cc1ccccc1	Test	-1	72
NSC704570	c12ccccc2[nH]c2c1C[C@@H]1N(C2CC)C(=O)C(NC1=O)COC(C)(C)C	Test	-1	72
NSC704578	c12ccccc2[nH]c2c1C[C@@H]1N(C2C2CCCCC2)C(=O)C(NC1=O)CCCCNC(=O)OC(C)(C)C	Test	1	72
NSC704579	c12ccccc2[nH]c2c1C[C@@H]1N(C2C2CCCCC2)C(=O)C(NC1=O)COC(C)(C)C	Training	1	72
NSC704580	c12ccccc2[nH]c2c1C[C@@H]1N(C2C2CCCCC2)C(=O)C(NC1=O)CCC(=O)OC(C)(C)C	Training	1	72
NSC704582	C1(C(=O)N2[C@H](C(=O)N1)Cc1c(C2CC(C)C)[nH]c2c1cccc2)CCCCNC(=O)OC(C)(C)C	Test	1	72
NSC704583	C1(C(=O)N2[C@H](C(=O)N1)Cc1c(C2CC(C)C)[nH]c2c1cccc2)COC(C)(C)C	Test	1	72
NSC704584	C1(C(=O)N2[C@H](C(=O)N1)Cc1c(C2CC(C)C)[nH]c2c1cccc2)CCC(=O)OC(C)(C)C	Training	1	72
NSC704585	C1(C(=O)N2[C@H](C(=O)N1)Cc1c(C2CC(C)C)[nH]c2c1cccc2)Cc1c[nH]c2ccccc12	Training	1	72
Ofloxacin	CC1COC2=C3N1C=C(C(=O)C3=CC(=C2N4CCN(CC4)C)F)C(=O)O	Training	-1	38
Olanzapine	CC1=CC2=C(NC3=CC=CC=C3N=C2S1)N4CCN(CC4)C	Test	-1	75
Omeprazole	CC1=CN=C(C(=C1OC)C)CS(=O)C2=NC3=C(N2)C=C(C=C3)OC	Training	1	31	38	54
Orphenadrine	CC1=CC=CC=C1C(C2=CC=CC=C2)OCCN(C)C	Training	-1	31
P-aminohippuric Acid	C1=CC(=CC=C1C(=O)NCC(=O)O)N	Training	-1	12	38
Penicillin G	CC1([C@@H](N2[C@H](S1)[C@@H](C2=O)NC(=O)CC3=CC=CC=C3)C(=O)O)C	Training	-1	12
Phenethyl Isothiocyanate	C1=CC=C(C=C1)CCN=C=S	Test	-1	38
Phenobarbital	CCC1(C(=O)NC(=O)NC1=O)C2=CC=CC=C2	Test	-1	38
Phenytoin	C1=CC=C(C=C1)C2(C(=O)NC(=O)N2)C3=CC=CC=C3	Test	-1	31	38
Pheophorbide A	CCC1=C2C=C3C(=C4C(=O)[C@@H](C(=C5[C@H]([C@@H](C(=N5)C=C6C(=C(C(=CC(=C1C)N2)N6)C=C)C)C)CCC(=O)O)C4=N3)C(=O)OC)C	Test	1	12
Phloretin	C1=CC(=CC=C1CCC(=O)C2=C(C=C(C=C2O)O)O)O	Test	1	58
Phloridzin	C1=CC(=CC=C1CCC(=O)C2=C(C=C(C=C2O[C@H]3[C@@H]([C@H]([C@@H]([C@H](O3)CO)O)O)O)O)O)O	Test	-1	58
Pinacidil	CC(C(C)(C)C)N=C(NC#N)NC1=CC=NC=C1	Training	-1	12
Pindolol	CC(C)NCC(COC1=CC=CC2=C1C=CN2)O	Training	-1	31
Pioglitazone	CCC1=CN=C(C=C1)CCOC2=CC=C(C=C2)CC3C(=O)NC(=O)S3	Training	-1	73
Pravastatin	CC[C@H](C)C(=O)O[C@H]1C[C@@H](C=C2[C@H]1[C@H]([C@H](C=C2)C)CC[C@H](C[C@H](CC(=O)O)O)O)O	Training	-1	31	38	50
Prazosin	COC1=C(C=C2C(=C1)C(=NC(=N2)N3CCN(CC3)C(=O)C4=CC=CO4)N)OC	Training	1	12	31	38
Prednisolone	C[C@]12C[C@@H]([C@H]3[C@H]([C@@H]1CC[C@@]2(C(=O)CO)O)CCC4=CC(=O)C=C[C@]34C)O	Test	-1	31	38
Prednisone	C[C@]12CC(=O)[C@H]3[C@H]([C@@H]1CC[C@@]2(C(=O)CO)O)CCC4=CC(=O)C=C[C@]34C	Training	-1	31	38
Prenylamine	CC(CC1=CC=CC=C1)NCCC(C2=CC=CC=C2)C3=CC=CC=C3	Training	-1	12
Probenecid	CCCN(CCC)S(=O)(=O)C1=CC=C(C=C1)C(=O)O	Training	-1	38
Prochlorperazine	CN1CCN(CC1)CCCN2C3=CC=CC=C3SC4=C2C=C(C=C4)Cl	Training	1	73
Procyclidine	C1CCC(CC1)C(CCN2CCCC2)(C3=CC=CC=C3)O	Test	-1	31	38
Progesterone	CC(=O)[C@H]1CC[C@@H]2[C@@]1(CC[C@H]3[C@H]2CCC4=CC(=O)CC[C@]34C)C	Training	1	2	31	34	38
Propafenone	CCCNCC(COC1=CC=CC=C1C(=O)CCC2=CC=CC=C2)O	Training	-1	31	38
Propanolol	CC(C)NCC(COC1=CC=CC2=CC=CC=C21)O	Training	-1	31	38
propyl 4-[(butoxycarbonyl)amino]benzoate	CCCCOC(=O)NC1=CC=C(C=C1)C(=O)OCCC	Training	-1	13
Quercetin	C1=CC(=C(C=C1C2=C(C(=O)C3=C(C=C(C=C3O2)O)O)O)O)O	Training	1	10	12	31	38	58	69
Quetiapine	C1CN(CCN1CCOCCO)C2=NC3=CC=CC=C3SC4=CC=CC=C42	Training	-1	75
Quinidine	COC1=CC2=C(C=CN=C2C=C1)[C@@H]([C@H]3C[C@@H]4CCN3C[C@@H]4C=C)O	Training	-1	12	38
Quinine	COC1=CC2=C(C=CN=C2C=C1)[C@H]([C@@H]3C[C@@H]4CCN3C[C@@H]4C=C)O	Training	-1	31	38
Raloxifene	C1CCN(CC1)CCOC2=CC=C(C=C2)C(=O)C3=C(SC4=C3C=CC(=C4)O)C5=CC=C(C=C5)O	Training	-1	73
Ranitidine	CN/C(=C\[N+](=O)[O-])/NCCSCC1=CC=C(O1)CN(C)C	Training	-1	31	38
Rapamycin	C[C@@H]1CC[C@H]2C[C@@H](/C(=C/C=C/C=C/[C@H](C[C@H](C(=O)[C@@H]([C@@H](/C(=C/[C@H](C(=O)C[C@H](OC(=O)[C@@H]3CCCCN3C(=O)C(=O)[C@@]1(O2)O)[C@H](C)C[C@@H]4CC[C@H]([C@@H](C4)OC)O)C)/C)O)OC)C)C)/C)OC	Training	1	54
Rifampicin	C[C@H]1/C=C/C=C(\C(=O)NC\2=C(C3=C(C(=C4C(=C3C(=O)/C2=C\NN5CCN(CC5)C)C(=O)[C@](O4)(O/C=C/[C@@H]([C@H]([C@H]([C@@H]([C@@H]([C@@H]([C@H]1O)C)O)C)OC(=O)C)C)OC)C)C)O)O)/C	Training	-1	38
Ritonavir	CC(C)C1=NC(=CS1)CN(C)C(=O)N[C@@H](C(C)C)C(=O)N[C@@H](CC2=CC=CC=C2)C[C@@H]([C@H](CC3=CC=CC=C3)NC(=O)OCC4=CN=CS4)O	Training	1	31	38	41	54
Salicylate	C1=CC=C(C(=C1)C(=O)O)O	Test	-1	31
Saquinavir	CC(C)(C)NC(=O)[C@@H]1C[C@@H]2CCCC[C@@H]2CN1C[C@H]([C@H](CC3=CC=CC=C3)NC(=O)[C@H](CC(=O)N)NC(=O)C4=NC5=CC=CC=C5C=C4)O	Training	1	31	38	41
SCHEMBL5321561	CC/C(=C(C1=CC=C(C=C1)OC)/C2=CC=C(C=C2)OCCN(C)C)C3=CC=CC=C3	Test	-1	76
Serotonin	C1=CC2=C(C=C1O)C(=CN2)CCN	Test	-1	12
Silymarin	COC1=C(C=CC(=C1)[C@@H]2[C@H](OC3=C(O2)C=C(C=C3)[C@@H]4[C@H](C(=O)C5=C(C=C(C=C5O4)O)O)O)CO)O	Training	1	38	58	58
Simvastatin	CCC(C)(C)C(=O)O[C@H]1C[C@H](C=C2[C@H]1[C@H]([C@H](C=C2)C)CC[C@@H]3C[C@H](CC(=O)O3)O)C	Training	1	31	38
SMR000007202	CCOC1=CC(=C(C=C1)OCC)NC(=O)C2CCCN(C2)C3=NC(=CC(=N3)C)C	Training	-1	13
SMR000007207	C1CN(CCN1C2=NC(=NC3=C2N=NN3CC4=CC=CC=C4)C(F)(F)F)C(=O)C5=CC=CO5	Training	-1	13
SMR000011157	CC(CNC1=NC2=C(N1CC3=CC(=CC=C3)Br)C(=O)N(C(=O)N2C)C)O	Training	-1	13
SMR000013719	CCOC1=CC=C(C=C1)OCC2=CC=C(O2)C(=O)OCC3=CC=CC=N3	Training	-1	13
SMR000024158	CC1=CC2=C(C3=C(CCCC3)C(=O)O2)C(=C1)OCC(=O)OC	Test	-1	13
SMR000030965	COCCNC(=O)CSC1=NC2=CC(=C(C=C2C(=O)N1CCC3=CCCCC3)OC)OC	Test	-1	13
SMR000031011	COC1=CC=C(C=C1)N2CCN(CC2)C(=O)C3CCC(CC3)CN4C(=O)C5=CC=CC=C5NC4=S	Test	-1	13
SMR000035424	CCCCCN1C(=NC2=C1C(=O)N(C(=O)N2C)C)CN3CCN(CC3)CC4=CC=CC=C4	Training	-1	13
SMR000036570	C1=CC(=C(C=C1Cl)C2=CC=C(O2)/C=N/C3=NC=NN3)Cl	Test	-1	13
SMR000042385	C1CN(CCN1CC2=CC=CC=C2)C3=NC(=NC4=CC=CC=C43)C5=CC=CC=N5	Training	-1	13
SMR000064129	COCCN1C2=CC=CC=C2N=C1SCC3=CSC(=N3)C4=CC=CC=C4	Training	-1	13
SMR000074799	CCOC(=O)C1=C(SC(=C1C)C(=O)OCC)NC(=O)CSC2=NN=C(O2)C3=CC=CO3	Training	-1	13
SMR000082640	COC1=CC=C(C=C1)CNC2=NC(=NN2C(=O)C3=CC=CS3)C4=CN=CC=C4	Test	-1	13
SMR000120357	CC1=C(N2C(=CC(=N2)C3=CC(=CC=C3)F)N=C1C)N4CCN(CC4)C(=O)C5=CC=CO5	Training	-1	13	52
SMR000130821	CCOC(=O)C1=CN2C(=CC(=N2)C3=CC=C(C=C3)OC)N=C1C4CCN(CC4)C(=O)OC(C)(C)C	Test	-1	13
SMR000144663	CCOC(=O)C1=C(NC(=O)NC1C2=C(C=CC(=C2)C)C)CNCC3=CC=C(C=C3)C	Test	-1	13
SMR000147838	C1=CC=C2C(=C1)C(=O)C(=C(C2=O)N3C4=CC=CC=C4N=N3)NC5=CC(=CC=C5)OC(=O)C6=CC(=CC=C6)[N+](=O)[O-]	Training	-1	13
SMR000149224	CC1=NN2C(=CC(=NC2=C1C3=CC=C(C=C3)Cl)C(C)(C)C)N4CCN(CC4)C(=O)C5=CC=CO5	Test	-1	52
SMR000151282	CC(C1CC2CCC1C2)NC(=O)COC(=O)CC3=CSC=C3	Training	-1	13
SMR000171277	C1=CC2=NC(=O)C(=C2C=C1F)NNC(=S)N	Test	-1	13
SMR000172902	COC(=O)C1=CC=C(C=C1)C(C(=O)NC2CCCCC2)N(CC3=CC=CC=C3)C(=O)CC4=CC=CS4	Test	-1	13
SMR000194216	CC1=CC=C(C=C1)N(CCCCN2C(=O)C3=CC=CC=C3C2=O)C(=O)C4=CC=C(S4)Cl	Test	-1	13
SMR000197582	COC1=CC=CC=C1NC(=O)/C(=C/C2=CC(=CC=C2)[N+](=O)[O-])/C3=CC=CC=C3	Training	-1	13
SMR000198685	CC1=CC=C(C=C1)C2=CSC3=C2C(=O)N(C(=N3)SCC(=O)N(C)C)CC4=CC=CC=C4	Training	-1	13
SMR000201650	CCOC1=C(C(=CC(=C1)CNCCSC2=NN=NN2C)Br)OCC3=CC=C(C=C3)F	Training	-1	13
SMR000201663	CN1C(=NN=C1SCC(=O)NC2=CC(=CC=C2)F)CCCOC3=C(C=C(C=C3)Cl)Cl	Training	-1	13
SMR000203709	CC1CCCCN1C2=NC3=NON=C3N=C2NC4=CC=CC=C4OC	Training	-1	13
SMR000206631	COC1=C(C=C(C=C1)/C=N/NC(=O)C2=CC=CC=C2F)CN3CCN(CC3)C4=CC=C(C=C4)F	Test	-1	13
SMR000219823	CCN1C(=O)C2=CC3=C(CCCC3)N=C2N=C1SCC4=CC=CC=C4Cl	Training	-1	13
SMR000220666	COC1=CC=C(C=C1)CC2=NN3C=NC4=C(C3=N2)C(C5=C(O4)C=CC6=CC=CC=C65)C7=CC(=C(C=C7)OC)OC	Training	-1	13
SMR000221040	CC1=CC(=CC=C1)N2C(=O)/C(=C/C3=CC4=C(C=C3)N(CCC4)CC5=CC=CC=C5)/C(=O)NC2=O	Training	-1	13
SMR000221645	CCOC(=O)C1=C(SC2=C1CCN(C2)CC3=CC=CC=C3)NC(=O)CSC4=NC=CC=N4	Training	-1	13
SMR000236240	CCOC(=O)C1=C(C=C(S1)NC2=NC3=CC4=C(C=C3S2)OCO4)C	Training	-1	13
SMR000306308	CCC1=CC2=C(C=C1)OC(=CC2=[NH+]C3=C(N(N(C3=O)C4=CC=CC=C4)C)C)C5=CC=C(C=C5)OC	Test	-1	13
SMR000306527	CCN\1C2=C(C=C(C=C2)C)S/C1=C\C3=[N+](C4=C(C=C3)C=C(C=C4)C)CC	Training	-1	13
SMR000343544	COC1=CC(=CC(=C1OC)OC)C(=O)NC(CCSC)C(=O)OCC2=C3C(=CC(=C2)[N+](=O)[O-])COCO3	Training	-1	13
SMR000364512	CCC1=NN=C(S1)NC(=O)C2=C(C=CC(=C2)S(=O)(=O)N3CCOCC3)N4CCCCC4	Training	-1	13
SN-38	CCC1=C2C=C(C=CC2=NC3=C1CN4C3=CC5=C(C4=O)COC(=O)[C@@]5(CC)O)O	Training	1	12	50
Sotalol	CC(C)NCC(C1=CC=C(C=C1)NS(=O)(=O)C)O	Test	-1	31	38
Sparfloxacin	C[C@@H]1CN(C[C@@H](N1)C)C2=C(C3=C(C(=C2F)N)C(=O)C(=CN3C4CC4)C(=O)O)F	Test	-1	38
ST007084	CC1=CC=C(C=C1)/C=C/2\CCC3=C2OC(=C(C3C4=CC=C(C=C4)C)C#N)N	Test	-1	13
ST032541	CC(C)CSC1=CC(=CC2=C1C(=C(S2)C(=O)OC)N)[N+](=O)[O-]	Training	-1	13
ST043615	COC1=C(C=CC(=C1)SC)C(=O)NC2=CC=CC=C2	Test	-1	13
ST50052354	CCOC(=O)C1=C(SC(=C1C)C(=O)OCC)NN=C(C(=O)OC)C(=O)OC	Test	-1	13
ST50308952	c1(c(ccc(c1OC)OC)C(=O)/C=C/c1ccc(cc1)Cl)OC	Training	1	64
ST50540054	C1OC2=C(O1)C=C(C=C2)NC(=O)NC3=CC(=CC=C3)Cl	Training	-1	13
ST50839144	C1=CC(=CC=C1C(=O)O)NC(=O)NC2=C(C=C(C=C2)F)F	Training	-1	13
ST50852879	CCC(C)C1=CC=C(C=C1)NC(=S)NCCN2C=C(C=N2)Br	Test	-1	13
ST50923264	CC1=CC(=C(C=C1)OC)NC(=O)C(C2=CC=CC=C2)SC3=CC=CC=C3	Training	-1	13
Stavudine	CC1=CN(C(=O)NC1=O)[C@H]2C=C[C@H](O2)CO	Training	-1	41
STK186745	CC(C)C(C1=NN=C(N1CC=C)SCCOC2=CC=C(C=C2)OC)NC(=O)C3=CC=C(C=C3)OC	Test	-1	13
STK573331	C1=CC=C2C(=C1)C=CC(=N2)C3=NNC(=S)N3C4=CC5=C(C=C4)N=CC=C5	Test	-1	13
STK647174	C1=CC=C(C(=C1)C2=CC=C(O2)C3C(C(NC(=O)N3)(C(F)(F)F)O)C(=O)C4=CC=C(C=C4)F)[N+](=O)[O-]	Test	-1	13
Sulfasalazine	O=S(=O)(NC1=NC=CC=C1)C2=CC=C(C=C2)/N=N/C3=CC=C(C(=C3)C(O)=O)O	Test	-1	31	38
Sulfinpyrazone	C1=CC=C(C=C1)N2C(=O)C(C(=O)N2C3=CC=CC=C3)CCS(=O)C4=CC=CC=C4	Training	-1	31	38
Sulindac	CC\1=C(C2=C(/C1=C\C3=CC=C(C=C3)S(=O)C)C=CC(=C2)F)CC(=O)O	Training	-1	31	38
T0503-8308	CC1=CC=C(C=C1)N/C=C/2\C3=CC=CC=C3C(=O)N(C2=O)C4=NC=CS4	Training	-1	13
T0504-3762	CC1=CC(=NC(=N1)N2C3=NC(=O)C=C(C3=C(N2)C)C(F)(F)F)C	Training	-1	13
T0506-5751	CC(C)N1C2=CC=CC=C2/C(=N/NC(=O)CN3C=CC(=N3)C(F)(F)F)/C1=O	Test	-1	13
T0509-3196	CCC1=CC=C(C=C1)OCC(=O)N/N=C(\C)/C2=CC=C(C=C2)OC(F)F	Test	-1	13
T0514-5294	CC1=CC=C(C=C1)N2C3=CC=CC=C3N=C2SCC(=O)NC4=C(C=C(C=N4)Cl)Cl	Test	-1	13
T0515-2727	C1=CC=C(C=C1)NC(=O)COC(=O)C2=CC=CC=C2OCC(=O)NC3=CC=C(C=C3)Br	Training	-1	13
T0516-1117	CC1=CC(=C(O1)C)C(=O)OCC(=O)C2=C(C=CC(=C2)OC)OC	Training	-1	13
T0517-7166	CC1=C(NC(=C1C(=O)C)C)C(=O)OCC(=O)NC2=C(C=CC(=C2)Cl)[N+](=O)[O-]	Training	-1	13
T0518-1992	C1=CC=C2C(=C1)C=CC=C2CC3=NN=C(N3N)SCC4=CC(=C(C=C4)Cl)Cl	Training	-1	13
T5220362	C1=CC=C(C=C1)N2C(=CC(=N2)C3=CC=C(C=C3)Cl)NC4=CC=CC=C4N	Test	-1	13
T5238965	CN(C)C1=CC=CC(=C1)C(=O)NCC2(CCCCC2)N(C)C	Training	-1	13
T5251242	C/C(=N\NC1=C(C=C(C=N1)Cl)Cl)/C2=CC=C(C=C2)S(=O)(=O)NCC3=CC=CO3	Training	-1	13
T5276793	CC1=CC(=C(N1C2=CC=C(C=C2)OC)C)C(=O)COC(=O)C3=CC(=C(C=C3NC(=O)C4=CC=CS4)OC)OC	Test	-1	13
T5389963	COC1=CC(OC)=CC=C1C(=O)\C=C\C2=CC([Cl])=C([Cl])C=C2	Test	1	64
T5734639	C1CN(CCN1C2=C(C=C(C=C2)[N+](=O)[O-])S(=O)(=O)N3CCOCC3)C4=CC=CC=C4F	Training	-1	13
T5737361	COCCN1C(=O)C2=C(C=C(C=C2)Cl)N=C1SCC(=O)N3CCC4=CC=CC=C4C3	Training	-1	13
T5767838	C1=CC=C(C=C1)CCC2C(=O)N(C(=O)N2)CC3=CC=CC4=CC=CC=C43	Test	-1	13
Tacrolimus	C[C@@H]1C[C@@H]([C@@H]2[C@H](C[C@H]([C@@](O2)(C(=O)C(=O)N3CCCC[C@H]3C(=O)O[C@@H]([C@@H]([C@H](CC(=O)[C@@H](/C=C(/C1)\C)CC=C)O)C)/C(=C/[C@@H]4CC[C@H]([C@@H](C4)OC)O)/C)O)C)OC)OC	Test	1	12
TAG-13	CC/C(=C(C1=CC=C(C=C1)OP(=O)(O)O)/C2=CC=C(C=C2)OCCN(C)C)C3=CC=C(C=C3)OCC	Test	-1	76
TAG-3	CC/C(=C(C1=CC=CC=C1)/C2=CC=C(C=C2)OCCS(C)(=O)=O)C3=CC=CC=C3	Training	-1	76
Tamoxifen	CC/C(=C(\C1=CC=CC=C1)/C2=CC=C(C=C2)OCCN(C)C)/C3=CC=CC=C3	Training	1	31	38	76
Tariquidar	COC1=C(C=C2CN(CCC2=C1)CCC3=CC=C(C=C3)NC(=O)C4=CC(=C(C=C4NC(=O)C5=CC6=CC=CC=C6N=C5)OC)OC)OC	Test	1	2	3	7	10	54	65	66
Tat 59	CC/C(=C(C1=CC=C(C=C1)OP(=O)(O)O)/C2=CC=C(C=C2)OCCN(C)C)C3=CC=C(C=C3)C(C)C	Training	-1	76
Taurocholate	C[C@H](CCC(=O)NCCS(=O)(=O)O)[C@H]1CC[C@@H]2[C@@]1([C@H](C[C@H]3[C@H]2[C@@H](C[C@H]4[C@@]3(CC[C@H](C4)O)C)O)O)C	Training	-1	38	50
Taurolithocholic Acid	C[C@H](CCC(=O)NCCS(=O)(=O)O)[C@H]1CC[C@@H]2[C@@]1(CC[C@H]3[C@H]2CC[C@H]4[C@@]3(CC[C@H](C4)O)C)C	Training	-1	38
Tectochrysin	COC1=CC(=C2C(=C1)OC(=CC2=O)C3=CC=CC=C3)O	Training	1	22	22
Tenofovir	C[C@H](CN1C=NC2=C1N=CN=C2N)OCP(=O)(O)O	Training	-1	41
Terfenadine	CC(C)(C)C1=CC=C(C=C1)C(CCCN2CCC(CC2)C(C3=CC=CC=C3)(C4=CC=CC=C4)O)O	Test	1	31	38
Tetracycline	C[C@@]1([C@H]2C[C@H]3[C@@H](C(=O)C(=C([C@]3(C(=O)C2=C(C4=C1C=CC=C4O)O)O)O)C(=O)N)N(C)C)O	Test	-1	31	38
Thioridazine	CN1CCCCC1CCN2C3=CC=CC=C3SC4=C2C=C(C=C4)SC	Test	1	31	38	73
Thiothixene	CN1CCN(CC1)CC/C=C\2/C3=CC=CC=C3SC4=C2C=C(C=C4)S(=O)(=O)N(C)C	Training	-1	73
Timolol	CC(C)(C)NC[C@@H](COC1=NSN=C1N2CCOCC2)O	Test	-1	31
Tinidazole	CCS(=O)(=O)CCN1C(=NC=C1[N+](=O)[O-])C	Test	-1	31	38
Tipranavir	CCC[C@]1(CC(=C(C(=O)O1)[C@H](CC)C2=CC(=CC=C2)NS(=O)(=O)C3=NC=C(C=C3)C(F)(F)F)O)CCC4=CC=CC=C4	Training	1	31	38
Topotecan	CC[C@@]1(C2=C(COC1=O)C(=O)N3CC4=C(C3=C2)N=C5C=CC(=C(C5=C4)CN(C)C)O)O	Test	-1	54
Trifluoperazine	CN1CCN(CC1)CCCN2C3=CC=CC=C3SC4=C2C=C(C=C4)C(F)(F)F	Training	1	73
Trimethoprim	COC1=CC(=CC(=C1OC)OC)CC2=CN=C(N=C2N)N	Training	-1	31	38
Tryprostatin A	CC(=CCC1=C(C2=C(N1)C=C(C=C2)OC)C[C@H]3C(=O)N4CCC[C@H]4C(=O)N3)C	Training	1	44
UNM000011096601	COC1=C(C=C(C=C1)/C=N/NC(=O)C2=CC(=C(C=C2)O)OC)CN3CCN(CC3)C4=CC=C(C=C4)F	Training	-1	13
UNM000011097001	CN(C)C1=CC(=C(C=C1)P(=O)(NC2=CC=CC(=C2)C(F)(F)F)N3CCOCC3)NC(=O)C4=CC=CS4	Training	-1	13
UNM000011097201	C1=CC=C(C=C1)CCNC(=O)COC2=CC=C(C=C2)C3=CC=C(C=C3)C#N	Test	-1	13
UNM000011097501	CCN(CC)P(=O)(C1=C(C=C(C=C1)N(C)C)NC(=O)C2=CC=CO2)NC3=CC=CC(=C3)C(F)(F)F	Training	-1	13
UNM000011097901	CC1=C(N2C=CC=CC2=C1C(=O)NC3=CC=C(C=C3)F)CCC4=CC=NC=C4	Test	-1	13
UNM000011098501	CC1=CC(=NN1C2=NC(=C(C=C2)Cl)C(=O)NC3=C(C=CC(=C3)C(F)(F)F)Cl)C	Training	-1	13
UNM000011098601	COC1=CC=C(C=C1)C2=NN(C=C2/C=C/C(=O)N3CCN(CC3)C4=CC=CC=N4)C5=CC=CC=C5	Test	-1	13
Valacyclovir	CC(C)[C@@H](C(=O)OCCOCN1C=NC2=C1NC(=NC2=O)N)N	Training	-1	31
Valganciclovir	CC(C)[C@@H](C(=O)OCC(CO)OCN1C=NC2=C1NC(=NC2=O)N)N	Training	-1	31
Valproate	CCCC(CCC)C(=O)O	Training	-1	38
Verapamil	CC(C)C(CCCN(C)CCC1=CC(=C(C=C1)OC)OC)(C#N)C2=CC(=C(C=C2)OC)OC	Test	-1	2	12	31	35	36	38
Vinblastine	CC[C@@]1(C[C@H]2C[C@@](C3=C(CCN(C2)C1)C4=CC=CC=C4N3)(C5=C(C=C6C(=C5)[C@]78CCN9[C@H]7[C@@](C=CC9)([C@H]([C@@]([C@@H]8N6C)(C(=O)OC)O)OC(=O)C)CC)OC)C(=O)OC)O	Test	-1	38
Vincristine	CC[C@@]1(C[C@@H]2C[C@@](C3=C(CCN(C2)C1)C4=CC=CC=C4N3)(C5=C(C=C6C(=C5)[C@]78CCN9[C@H]7[C@@](C=CC9)([C@H]([C@@]([C@@H]8N6C=O)(C(=O)OC)O)OC(=O)C)CC)OC)C(=O)OC)O	Training	-1	38	54
Warfarin	CC(=O)CC(C1=CC=CC=C1)C2=C(C3=CC=CC=C3OC2=O)O	Training	-1	31	38
XR-9456	COC1=C(C=C2CN(CCC2=C1)CCC3=CC=C(C=C3)NC(=O)C4=CC=CC=C4NC(=O)C5=CC=CC=C5)OC	Training	1	2
XR-9544	COC1=C(C=C2CN(CCC2=C1)CCC3=CC=C(C=C3)NC(=O)C4=CC=CC=C4NC(=O)C5=CC6=CC=CC=C6N=C5)OC	Training	1	2
XR-9577	C1CN(CC2=CC=CC=C21)CCC3=CC=C(C=C3)NC(=O)C4=CC=CC=C4NC(=O)C5=CC6=CC=CC=C6N=C5	Training	1	2
Zalcitabine	C1C[C@@H](O[C@@H]1CO)N2C=CC(=NC2=O)N	Training	-1	41
Zanamivir	CC(=O)N[C@@H]1[C@H](C=C(O[C@H]1[C@@H]([C@@H](CO)O)O)C(=O)O)N=C(N)N	Training	-1	31
Zidovudine	CC1=CN(C(=O)NC1=O)[C@H]2C[C@@H]([C@H](O2)CO)N=[N+]=[N-]	Test	-1	31	38	41
ZINC02268231	CCOC1=NC(=NC(=N1)N(C)C)SCCOC2=CC=C(C=C2)C	Training	-1	13
ZINC02991252	COC1=CC=CC=C1OCCOC2=CC=C(C=C2)C(=O)C3=CC=CC=C3	Training	-1	13
ZINC04215971	CC1=C(C(=CC=C1)NC(=O)CSC2=NC=C(N2CCOC)C3=CC=C(C=C3)OC)C	Training	-1	13
ZINC04897960	C1CN(CCN1C2=CC(=NC3=NC=NN23)C4=CC=CC=C4)C(=O)C5=CC=CO5	Training	-1	52
Zosuquidar	C1CN(CCN1C[C@H](COC2=CC=CC3=C2C=CC=N3)O)C4C5=CC=CC=C5[C@H]6[C@H](C6(F)F)C7=CC=CC=C47	Test	-1	54

## Sheet: S9 BCRP RECOG Dataset
Name / PubChem first synonym	SMILES	Set	Activity	Ref1	Ref2	Ref3	Ref4	Ref5
(3S,4S)-9-[1-(decyloxy)ethyl]-14-ethyl-4,8,13,18-tetramethyl-20-oxo-3-phorbinepropanoic acid	CCCCCCCCCCOC(C)C1=C(C)/C2=C/C3=N/C(/[C@@H](CCC(O)=O)[C@@H]3C)=C3/CC(=O)C4=C3NC(/C=C3N=C(C=C1/N2)C(C)=C3CC)=C4C	Test	1	122
1-methyl-6-phenyl-imidazo[4,5-b]pyridin-2-amine	N1=C3C(=CC(=C1)C2=CC=CC=C2)N(C(=N3)N)C	Training	1	77	55	71
12-(2-{[2-(dimethylamino)ethyl]amino}ethyl)-2,3-dimethoxybenzo[c][1,3]benzodioxolo[5,6-h][1,6]naphthyridin-13(12H)-one	COC1=C(OC)C=C2C(=C1)C(=O)N(CCNCCN(C)C)C1=C2C=NC2=CC3=C(OCO3)C=C12	Test	1	120
12-{2-[(1,3-dihydroxy-2-propanyl)amino]ethyl}-2,3-dimethoxybenzo[c][1,3]benzodioxolo[5,6-h][1,6]naphthyridin-13(12H)-one	COC1=C(OC)C=C2C(=C1)C(=O)N(CCNC(CO)CO)C1=C2C=NC2=CC3=C(OCO3)C=C12	Test	1	120
17beta-estradiol sulfate	C[C@]12CC[C@H]3[C@H]([C@@H]1CC[C@@H]2OS(=O)(=O)O)CCC4=C3C=CC(=C4)O	Test	1	71
2-amino-3-methylimidazo[4,5-f] quinoline	c1cc2c(nc1)ccc1c2nc(n1C)N	Training	1	92
2,4-dinitrophenyl-S-glutathione	C1=CC(=C(C=C1[N+](=O)[O-])[N+](=O)[O-])SC[C@@H](C(=O)NCC(=O)[O-])NC(=O)CC[C@@H](C(=O)[O-])[NH3+]	Training	1	55	71
3-(1'-m-iodobenzyloxy) pyropheophorbide-a	CCC1=C(C)C2=NC1=C/C1=C(C)C3=C(N1)C(CC3=O)=C1/N=C(/C=C3N/C(=C2)C(C(C)OCC2=CC(I)=CC=C2)=C3C)[C@@H](C)[C@@H]1CCC(O)=O	Test	1	122
3-amino-1,4-dimethyl-5H-pyrido[4,3-b] indole	c1c2c(ccc1)c1c([nH]2)c(c(nc1C)N)C	Training	1	92
3,5-di-O-caffeoylquinic acid	C1C(C[C@H](C([C@@H]1OC(=O)/C=C/C2=CC(=C(C=C2)O)O)O)OC(=O)/C=C/C3=CC(=C(C=C3)O)O)(O)C(=O)O	Training	1	71
4-methylumbelliferone glucuronide	CC1=CC(=O)OC2=C1C=CC(=C2)O[C@H]3[C@@H]([C@H]([C@@H]([C@H](O3)C(=O)O)O)O)O	Test	1	55	71
4-methylumbelliferone sulfate	[H]C1=C(C)C2=C(OC1=O)C=C(OS(O)(=O)=O)C=C2	Training	1	55
6-hydroxy-5,7-dimetyl-2-metylamino-4-(3-pyridylmethyl) benzothiazole sulfate	C1=C(C=CC=N1)CC2=C3C(=C(C(=C2C)OS(=O)(=O)O)C)SC(=N3)NC	Test	1	55	71
6-mercaptopurine	S=c1nc[nH]c2nc[nH]c12	Training	1	71
6-prenyl-chrysin	CC(C)=CCC1=C(O)C=C2OC(=CC(=O)C2=C1O)C1=CC=CC=C1	Training	-1	55
7-hydroxycoumarin	OC1=CC=C2C=CC(=O)OC2=C1	Test	-1	96
7-hydroxycoumarin glucuronide	C1=CC(=CC2=C1C=CC(=O)O2)O[C@H]3[C@@H]([C@H]([C@@H]([C@H](O3)C(=O)[O-])O)O)O	Training	-1	96
9-aminocamptothecin	O=C1C5=C(C=C2N1CC3C=C4C(=NC2=3)C=CC=C4N)[C@@](C(OC5)=O)(O)CC	Training	1	55	71
9-nitrocamptothecin	O=N(=O)C1=C2C=C3C(=NC2=CC=C1)C4=CC5=C(C(N4C3)=O)COC(=O)[C@]5(O)CC	Training	-1	55
9,12-imino-2,21-metheno-7,4:14,17-dinitrilo-4H-pyrido[4,3-b]azacyclononadecine-16-propanoic acid, 5,10-diethyl-1,15,16,18,19,20-hexahydro-6,11,15,22-tetramethyl-19-(2-methylene-3-buten-1-yl)-18,20-dioxo-, methyl ester, (15S,16S)-	CCC1=C(C)/C2=C/C3=N/C(/[C@@H](CCC(=O)OC)[C@@H]3C)=C3C4=C(C(C)=C(N4)/C=C4N=C(C=C1/N2)C(C)=C4CC)C(=O)N(CC(=C)C=C)C3=O	Training	1	122
Acetochlor	CCOCN(C(=O)CCl)C1=C(CC)C=CC=C1C	Training	-1	97
Aclarubicin	CC[C@]1(C[C@@H](C2=C([C@H]1C(=O)OC)C=C3C(=C2O)C(=O)C4=C(C3=O)C=CC=C4O)O[C@H]5C[C@@H]([C@@H]([C@@H](O5)C)O[C@H]6C[C@@H]([C@@H]([C@@H](O6)C)O[C@H]7CCC(=O)[C@@H](O7)C)O)N(C)C)O	Training	-1	93
Acyclovir	O=C1C2N=CN(C=2NC(=N1)N)COCCO	Training	1	80	71
Adefovir	O=P(O)(O)COCCN1C=NC2=C(N=CN=C12)N	Training	-1	61	71	55
Aflatoxin B1	COC1=C2C3=C(C(=O)CC3)C(=O)OC2=C4[C@@H]5C=CO[C@@H]5OC4=C1	Training	1	92
AG 331	CN(CC1=CC=C(C=C1)S(=O)(=O)N1CCOCC1)C1=C2C=CC=C3C(N)=NC(C=C1)=C23	Test	-1	98
AG 377	CC1=CC=C2NC(N)=NC(=O)C2=C1SC1=CC=NC=C1	Training	-1	98
AG1478	COC1=CC2=NC=NC(NC3=CC(Cl)=CC=C3)=C2C=C1OC	Test	1	99
Alachlor	CCC1=CC=CC(CC)=C1N(COC)C(=O)CCl	Training	-1	97
Albendazole	O=C(OC)NC1NC2=CC(=CC=C2N=1)SCCC	Test	-1	55	71
Albendazole-sulphoxide	O=S(C1=CC=C2C(=C1)N=C(N2)NC(=O)OC)CCC	Training	1	55	71
Aldosterone	C[C@]12CCC(=O)C=C1CC[C@@H]3[C@@H]2[C@H](C[C@]4([C@H]3CC[C@@H]4C(=O)CO)C=O)O	Training	-1	86	71
amino BPU	OC(=O)C(=C\C)\N	Training	-1	94
Amonafide L-malate	O=c1n(CCN(C)C)c(=O)c2c3c1cc(N)cc3ccc2	Training	-1	71
Amprenavir	CC(C)CN(C[C@H]([C@H](CC1=CC=CC=C1)NC(=O)O[C@H]2CCOC2)O)S(=O)(=O)C3=CC=C(C=C3)N	Training	-1	71	95
Apatinib	CC1=CC=NC=C1NC1=NC=CC=C1C(=O)NC1=CC=C(C=C1)C1(CCCC1)C#N	Training	1	107
Apigenin glucuronide	C1=CC(=CC=C1C2=CC(=O)C3=C(C=C(C=C3O2)O[C@H]4[C@@H]([C@H]([C@@H]([C@H](O4)C(=O)O)O)O)O)O)O	Training	1	71
Arcyriaflavin A	O=C1NC(=O)C2=C1C1=C(NC3=CC=CC=C13)C1=C2C2=CC=CC=C2N1	Training	-1	100
Atorvastatin	CC(C)C1=C(C(=C(N1CC[C@H](C[C@H](CC(=O)O)O)O)C2=CC=C(C=C2)F)C3=CC=CC=C3)C(=O)NC4=CC=CC=C4	Training	1	80	48	71
Axitinib	S(c1cc2[nH]nc(c2cc1)/C=C/c1ncccc1)c1c(cccc1)C(=O)NC	Training	1	71
Azidopine	CCOC(=O)C1=C(NC(=C(C1C2=CC=CC=C2C(F)(F)F)C(=O)OCCNC(=O)C3=CC=C(C=C3)N=[N+]=[N-])C)C	Test	1	82	71
AZT5' monophosphate	Cc1cn([C@H]2C[C@H](N=[N+]=[N-])[C@@H](COP(O)(O)=O)O2)c(=O)[nH]c1=O	Training	1	77	71
Barasertib-hQPA	CCN(CCO)CCCOC1=CC2=NC=NC(NC3=NNC(CC(=O)NC4=CC(F)=CC=C4)=C3)=C2C=C1	Test	1	106
BBR 3390	O=C1C4=CC=CC=C4C3C2=C(C=CC(=C12)NCCNCCO)N(N=3)CCNCCO	Test	1	77	55
BCECF	OC(=O)CCC1=CC2=C(OC3=C(C=C(CCC(O)=O)C(O)=C3)C22OC(=O)C3=CC(=CC=C23)C(O)=O)C=C1O	Training	-1	89
BCECF_AM	CC(=O)OCOC(=O)CCC1=CC2=C(OC3=C(C=C(CCC(=O)OCOC(C)=O)C(OCOC(C)=O)=C3)C22OC(=O)C3=C2C=CC(=C3)C(=O)OCOC(C)=O)C=C1OCOC(C)=O	Training	1	89
Becatecarin	CCN(CC)CCN1C(=O)C2=C3C4=C(C(=CC=C4)Cl)NC3=C5C(=C2C1=O)C6=C(N5[C@H]7[C@@H]([C@H]([C@@H]([C@H](O7)CO)OC)O)O)C(=CC=C6)Cl	Training	1	71
Beclomethasone dipropionate	CCC(=O)OCC(=O)[C@]1([C@H](C[C@@H]2[C@@]1(C[C@@H]([C@]3([C@H]2CCC4=CC(=O)C=C[C@@]43C)Cl)O)C)C)OC(=O)CC	Test	1	45
Befloxatone	COC[C@H]1CN(C(=O)O1)C2=CC=C(C=C2)OCC[C@H](C(F)(F)F)O	Training	1	71
Benzo(a)pyrene-3-sulfate	OS(=O)(=O)OC1=C2C=CC4=CC5=CC=CC=C5C3C=CC(C=C1)=C2C=34	Training	1	55	71
Benzo[a]pyrene-3-glucuronide	C1=CC=C2C3=C4C(=CC2=C1)C=CC5=C(C=CC(=C54)C=C3)O[C@H]6[C@@H]([C@H]([C@@H]([C@H](O6)C(=O)O)O)O)O	Training	1	71
Benzo[c][1,3]benzodioxolo[5,6-h][1,6]naphthyridin-13(12H)-one, 12-[2-[bis(2-hydroxyethyl)amino]ethyl]-2,3-dimethoxy-	COC1=C(OC)C=C2C(=C1)C(=O)N(CCN(CCO)CCO)C1=C2C=NC2=CC3=C(OCO3)C=C12	Test	1	120
Bicalutamide	O=C(NC1=CC=C(C(=C1)C(F)(F)F)C#N)C(O)(C)CS(=O)(=O)C2=CC=C(C=C2)F	Training	1	55	71
Bikaverin	COC1=CC(C)=C2C(=O)C3=C(O)C4=C(C(O)=C3OC2=C1)C(=O)C(OC)=CC4=O	Training	1	105
Biochanin A	COC1=CC=C(C=C1)C2C(C3=C(C=C(C=C3OC=2)O)O)=O	Training	-1	79
Biochanin A sulfate	O=c1c2c(occ1c1ccc(OC)cc1)cc(OS(=O)(=O)O)cc2O	Training	1	79	71
Bisantrene	C1NC(=NC1)N/N=C/C2=C3C(=C(C4=CC=CC=C24)/C=N/NC5=NCCN5)C=CC=C3	Training	1	77	55	71
Bisindolylmaleimide I	CN(C)CCCN1C=C(C2=CC=CC=C12)C1=C(C(=O)NC1=O)C1=CNC2=CC=CC=C12	Training	-1	100
Bisindolylmaleimide II	CN1CCCC1CCN1C=C(C2=CC=CC=C12)C1=C(C(=O)NC1=O)C1=CNC2=CC=CC=C12	Test	-1	100
Bisindolylmaleimide III	NCCCN1C=C(C2=CC=CC=C12)C1=C(C(=O)NC1=O)C1=CNC2=CC=CC=C12	Training	-1	100
Bisindolylmaleimide IV	O=C1NC(=O)C(C2=CNC3=CC=CC=C23)=C1C1=CNC2=CC=CC=C12	Training	-1	100
Bisindolylmaleimide IX	CN1C=C(C2=CC=CC=C12)C1=C(C(=O)NC1=O)C1=CN(CCCSC(N)=N)C2=CC=CC=C12	Training	-1	100
Bisindolylmaleimide V	CN1C(=O)C(C2=CNC3=CC=CC=C23)=C(C1=O)C1=CNC2=CC=CC=C12	Training	-1	100
Bisindolylmaleimide VI	O=C1NC(=O)C(C2=CN(CCC3CCCCN3)C3=CC=CC=C23)=C1C1=CNC2=CC=CC=C12	Training	-1	100
Bisindolylmaleimide VII	O=C1NC(=O)C(C2=CN(CCCN3CCNCC3)C3=CC=CC=C23)=C1C1=CNC2=CC=CC=C12	Training	-1	100
Bisindolylmaleimide VIII	CN1C=C(C2=CC=CC=C12)C1=C(C(=O)NC1=O)C1=CN(CCCN)C2=CC=CC=C12	Test	-1	100
Bisindolylmaleimide X	CN1C=C(C2=CC=CC=C12)C1=C(C(=O)NC1=O)C1=C2CC(CN)CCN2C2=CC=CC=C12	Test	-1	100
Bisindolylmaleimide XI	CN(C)CC1CCN2C(C1)=C(C1=CC=CC=C21)C1=C(C(=O)NC1=O)C1=CN(C)C2=CC=CC=C12	Test	-1	100
Bisoprolol	O(C[C@H](O)CNC(C)C)c1ccc(COCCOC(C)C)cc1	Test	-1	71
BMS 536924	CC1=C2N=C(NC2=CC(=C1)N1CCOCC1)C1=C(NC[C@@H](O)C2=CC=CC(Cl)=C2)C=CNC1=O	Training	1	108
Bodipy-FL-Prazosin	N1(CCN(CC1)C(=O)CCC2N(C(=CC=2)C=C3N=C(C=C3C)C)B(F)F)C4=NC5=CC(=C(C=C5C(=N4)N)OC)OC	Training	1	55
Bosutinib	COC1=CC2=C(NC3=CC(OC)=C(Cl)C=C3Cl)C(=CN=C2C=C1OCCCN1CCN(C)CC1)C#N	Training	-1	109
Budesonide	CCCC1O[C@@H]2C[C@H]3[C@@H]4CCC5=CC(=O)C=C[C@@]5([C@H]4[C@H](C[C@@]3([C@@]2(O1)C(=O)CO)C)O)C	Test	1	45
Buprenorphine	C[C@]([C@H]1C[C@@]23CC[C@@]1([C@H]4[C@@]25CCN([C@@H]3CC6=C5C(=C(C=C6)O)O4)CC7CC7)OC)(C(C)(C)C)O	Test	-1	71
Bupropion	O=C(C1=CC=CC(=C1)[Cl])C(NC(C)(C)C)C	Training	1	85	71
Butyrate	CCCC(O)=O	Test	1	83	71
C 1176	CN(C)CCNC1=CC=C2N=CN3C2=C1C(=O)C1=CC=CC=C31	Test	-1	102
C 1212	CN(C)CCCNC1=CC=C2N=CN3C2=C1C(=O)C1=CC=CC=C31	Training	-1	102
C 1213	CN(C)CCNC1=CC=C2N=C(C)N3C2=C1C(=O)C1=CC=CC=C31	Test	-1	102
C 1266	CN(C)CCCCCNC1=CC=C2N=CN3C2=C1C(=O)C1=CC=CC=C31	Training	-1	102
C 1309	CN(C)CCNC1=CC=C2N=C(C)N3C2=C1C(=O)C1=CC(O)=CC=C31	Test	1	102
C 1315	CCCCN(CCCC)CNC1=CC=C2N=C(C)N3C2=C1C(=O)C1=CC(O)=CC=C31	Test	-1	102
C 1330	CCN(CC)CCNC1=CC=C2N=CN3C2=C1C(=O)C1=CC(OC)=CC=C31	Training	-1	102
C 1335	CCN(CC)CCCNC1=CC=C2N=CN3C2=C1C(=O)C1=CC(O)=CC=C31	Test	1	102
C 1371	CN(C)CCCNC1=CC=C2N=CN3C2=C1C(=O)C1=CC(O)=CC=C31	Training	1	102
C 1375	COC1=CC=C2N3C(C)=NC4=CC=C(NCCCN(C)C)C(=C34)C(=O)C2=C1	Training	-1	102
C 1379	CCN(CC)CCCNC1=CC=C2N=C(C)N3C2=C1C(=O)C1=CC(OC)=CC=C31	Training	-1	102
C 1415	CCN(CC)CCNC1=CC=C2N=CN3C2=C1C(=O)C1=CC=CC=C31	Test	-1	102
C 1419	CCN(CC)CCNC1=CC=C2N=CN3C2=C1C(=O)C1=CC=C(O)C=C31	Test	1	102
C 1492	CN(C)CCCCCNC1=CC=C2N=CN3C2=C1C(=O)C1=CC(O)=CC=C31	Test	1	102
C 1503	CCN(CC)CCNC1=CC=C2N=CN3C2=C1C(=O)C1=C(OC)C=CC(OC)=C31	Training	-1	102
C 1554	CCN(CC)CCNC1=CC=C2N=CN3C2=C1C(=O)C1=CC(C)=CC=C31	Test	-1	102
C 1558	CCN(CC)CCNC1=CC=C2N=CN3C2=C1C(=O)C1=CC(=CC=C31)C(C)(C)C	Training	-1	102
C 1633	CCN(CC)CCNC1=CC=C2N=CN3C2=C1C(=O)C1=CC=CC(O)=C31	Test	1	102
C 2018	CCN(CC)CCCCCCCCCNC1=CC=C2N=CN3C2=C1C(=O)C1=CC(O)=CC=C31	Training	-1	102
C-1305	CN(C)CCCNC1=CC=C2N=NN3C2=C1C(=O)C1=CC(O)=CC=C31	Test	1	101
C-1310	O=c1c2c3n(c4c1cc(O)cc4)c(nc3ccc2NCCN(CC)CC)C	Training	1	71
C-1336	Clc1c2c(oc(=O)c1)c1c(oc2=O)cc(N(CC)CC)cc1	Training	1	71
C-1584	N(c1ccc(C(=C2\C=C\C(=[N+](\C)C)C=C2)\c2ccc(N(C)C)cc2)cc1)(C)C	Training	1	71
C1176	s1c2c(nc1C#N)ccc(OC)c2	Training	-1	71
C1212	ClCc1ccc(cc1)C(=O)O	Training	-1	71
C1213	O=C(CC=O)C(=O)[O-]	Test	-1	71
C1266	O(CC)C(=O)C#N	Test	-1	71
C1315	O(CC=C)C(=O)OC	Training	-1	71
C1379	O(CCO)[C@H](O)C(=O)[O-]	Training	-1	71
C1415	ClP(=O)(c1ccccc1)c1ccccc1	Training	-1	71
C1503	ClCC(=O)N[C@@H](Cc1ccccc1)C(=O)O	Training	-1	71
C1554	O1[C@@H](CC(=O)[C@@H](O)C1)CO	Training	-1	71
C1558	P(=O)(OC[C@H]1OC[C@H](O)[C@@H](O)[C@@H]1O)([O-])[O-]	Training	-1	71
C6-NBD-phosphatidylcholine	CCCCCCCCCCCCCCCC(=O)OC[C@H](COP(=O)(O)OCC[N+](C)(C)C)OC(=O)CCCCCNC1=CC=C(C2=NON=C12)[N+](=O)[O-]	Training	1	55
C6-NBD-phosphatidylserine	O=C(O[C@@H](COP(O)(=O)OC[C@H](N)C(O)=O)COC(=O)CCCCCNC1C2=NON=C2C(=CC=1)N(=O)=O)CCCCCCCCCCCCCCC	Test	1	55
Calcein	O=C(O)CN(CC(=O)O)CC1=C(C=C2C(=C1)C4(C3C=C(C(=CC=3O2)O)CN(CC(=O)O)CC(=O)O)C5C(C(O4)=O)=CC=CC=5)O	Test	-1	55	71
Camptothecin	CC[C@@]1(C2=C(COC1=O)C(=O)N3CC4=CC5=CC=CC=C5N=C4C3=C2)O	Training	-1	55
Canertinib	FC1=C(C=C(C=C1)NC2=C3C=C(C(=CC3=NC=N2)OCCCN4CCOCC4)NC(C=C)=O)[Cl]	Test	1	77	55	71
Carbamazepine	[H]C1=C([H])C2=C(C=CC=C2)N(C(N)=O)C2=CC=CC=C12	Training	-1	71
CdAMP	CN(C)CCSP(=O)(C)OC1CCCC1	Training	1	71	111
CDK4I	BrC1=CC=C2C(NC3=C2C2=C(C(=O)NC2=O)C2=C3NC3=CC=CC=C23)=C1	Training	-1	100
Cefadroxil	CC1=C(N2[C@@H]([C@@H](C2=O)NC(=O)[C@@H](C3=CC=C(C=C3)O)N)SC1)C(=O)O	Training	-1	71
Cefamandole	CN1C(=NN=N1)SCC2=C(N3[C@@H]([C@@H](C3=O)NC(=O)[C@@H](C4=CC=CC=C4)O)SC2)C(=O)O	Test	-1	55
Cerivastatin (acid)	CC(C)C1=C(C(=C(C(=N1)C(C)C)/C=C/[C@H](C[C@H](CC(=O)O)O)O)C2=CC=C(C=C2)F)COC	Training	1	48	55	71
cGMP	C1[C@@H]2[C@H]([C@H]([C@@H](O2)N3C=NC4=C3NC(=NC4=O)N)O)OP(=O)(O1)O	Training	1	71
CHEMBL600469	CO\C(=C/c1ccc(O)cc1)C(=O)O	Training	-1	55
Chlorin e6	CCC1=C2C=C3C(=C(C(=N3)C(=C4[C@H]([C@@H](C(=N4)C=C5C(=C(C(=CC(=C1C)N2)N5)C=C)C)C)CCC(=O)O)CC(=O)O)C(=O)O)C	Test	1	71
Chlorothiazide	Clc1c(S(=O)(=O)N)cc2S(=O)(=O)N=CNc2c1	Training	1	71
Cholesterol	C[C@H](CCCC(C)C)[C@H]1CC[C@@H]2[C@@]1(CC[C@H]3[C@H]2CC=C4[C@@]3(CC[C@@H](C4)O)C)C	Training	1	60	55
Ciclesonide-AP	C[C@]12C[C@@H](C3[C@H](C1C[C@@H]4[C@]2(OC(O4)C5CCCCC5)C(=O)CO)CCC6=CC(=O)C=C[C@]36C)O	Training	1	45
Cidofovir	C1=CN(C(=O)N=C1N)C[C@@H](CO)OCP(=O)(O)O	Training	-1	61	55	71
Cimetidine	CN\C(=N/CCSCc1nc[nH]c1C)\NC#N	Training	1	77	80	86	55
Ciprofloxacin	Fc1c(N2CCNCC2)cc2n(C3CC3)cc(c(=O)c2c1)C(=O)O	Test	1	80	71
Cladibine	C1[C@@H]([C@H](O[C@H]1N2C=NC3=C2N=C(N=C3N)Cl)CO)O	Test	1	71
Cladribine monophosphate	NC1=C2N=CN([C@H]3C[C@H](O)[C@@H](COP(O)(O)=O)O3)C2=NC(Cl)=N1	Training	1	111
Clofarabine	C1=NC2=C(N1[C@H]3[C@H]([C@@H]([C@H](O3)CO)O)F)N=C(N=C2N)Cl	Training	1	71
Clonazepam	Clc1c(C2=NCC(=O)Nc3c2cc([N+](=O)[O-])cc3)cccc1	Training	-1	71
Combretastatin A-4	COC1=C(C=C(C=C1)/C=C\C2=CC(=C(C(=C2)OC)OC)OC)O	Training	-1	112
Corticosterone	C[C@]12CCC(=O)C=C1CC[C@@H]3[C@@H]2[C@H](C[C@]4([C@H]3CC[C@@H]4C(=O)CO)C)O	Test	-1	86	71
Cortisol	C[C@]12CCC(=O)C=C1CC[C@@H]3[C@@H]2[C@H](C[C@]4([C@H]3CC[C@@]4(C(=O)CO)O)C)O	Training	-1	71
CP-671305	c1cc2c(OCO2)cc1Oc1c(cccn1)C(=O)NCc1c(cc(cc1)O[C@H](C)C(=O)O)F	Training	1	71
CP-724714	COCC(=O)NC/C=C/c1ccc2ncnc(Nc3ccc(Oc4ccc(C)nc4)c(C)c3)c2c1	Training	1	71
Cyclosporin A	CC[C@H]1C(=O)N(CC(=O)N([C@H](C(=O)N[C@H](C(=O)N([C@H](C(=O)N[C@H](C(=O)N[C@@H](C(=O)N([C@H](C(=O)N([C@H](C(=O)N([C@H](C(=O)N([C@H](C(=O)N1)[C@@H]([C@H](C)C/C=C/C)O)C)C(C)C)C)CC(C)C)C)CC(C)C)C)C)C)CC(C)C)C)C(C)C)CC(C)C)C)C	Training	-1	80	71
d-Luciferin	C1[C@@H](N/C(=C/2\N=C3C=CC(=O)C=C3S2)/S1)C(=O)O	Training	1	71
Daidzein-7-O-glucoside	C1=CC(=CC=C1C2=COC3=C(C2=O)C=CC(=C3)O[C@H]4[C@@H]([C@H]([C@@H]([C@H](O4)CO)O)O)O)O	Test	1	71
Darunavir	CC(C)CN(C[C@@H](O)[C@H](CC1=CC=CC=C1)NC(=O)O[C@H]1CO[C@H]2OCC[C@@H]12)S(=O)(=O)C1=CC=C(N)C=C1	Training	-1	113
Dasatinib	Clc1c(NC(=O)c2sc(Nc3nc(nc(N4CCN(CC4)CCO)c3)C)nc2)c(ccc1)C	Training	1	71	109
Dehydroepiandrosterone-3-sulfate	C[C@]12CC[C@H]3[C@H]([C@@H]1CCC2=O)CC=C4[C@@]3(CC[C@@H](C4)OS(=O)(=O)O)C	Training	1	77	80	55
Demethoxycurcumin	COC1=CC(C=CC(=O)CC(=O)C=CC2=CC=C(O)C=C2)=CC=C1O	Training	-1	114
Deoxycholic Acid	C[C@H](CCC(O)=O)[C@H]1CC[C@H]2[C@@H]3CC[C@@H]4C[C@H](O)CC[C@]4(C)[C@H]3C[C@H](O)[C@]12C	Training	1	110
Dexamethasone	C[C@@H]1C[C@H]2[C@@H]3CCC4=CC(=O)C=C[C@@]4([C@]3([C@H](C[C@@]2([C@]1(C(=O)CO)O)C)O)F)C	Training	-1	86	71
Diclofenac	Clc1c(Nc2c(CC(=O)O)cccc2)c(Cl)ccc1	Training	1	80	71
Didanosine	C1C[C@@H](O[C@@H]1CO)N2C=NC3=C2NC=NC3=O	Test	-1	55
Diflomotecan	CC[C@]1(CC(=O)OCC2=C1C=C3C4=C(CN3C2=O)C=C5C=C(C(=CC5=N4)F)F)O	Training	1	77	55	71
Digoxin	C[C@@H]1[C@H]([C@H](C[C@@H](O1)O[C@@H]2[C@H](O[C@H](C[C@@H]2O)O[C@@H]3[C@H](O[C@H](C[C@@H]3O)O[C@H]4CC[C@]5([C@@H](C4)CC[C@@H]6[C@@H]5C[C@H]([C@]7([C@@]6(CC[C@@H]7C8=CC(=O)OC8)O)C)O)C)C)C)O)O	Training	-1	86	71
Dimethachlor	COCCN(C(=O)CCl)C1=C(C)C=CC=C1C	Test	-1	97
Dimethyl benzoylphenylurea	O=C(N1CCC(NC(=O)Nc2ccccc2)CC1)c1ccc(Cn2nc(c([N+](=O)[O-])c2C)C)cc1	Training	-1	94
Dipyridamole	n3c(nc2c(nc(nc2N1CCCCC1)N(CCO)CCO)c3N4CCCCC4)N(CCO)CCO	Training	1	71	59
Docetaxel	CC(=O)O[C@@]12CO[C@@H]1C[C@H](O)[C@]1(C)[C@@H]2[C@H](OC(=O)C2=CC=CC=C2)[C@]2(O)C[C@H](OC(=O)[C@H](O)[C@@H](NC(=O)OC(C)(C)C)C3=CC=CC=C3)C(C)=C([C@@H](O)C1=O)C2(C)C	Training	1	90	71
DRG-16	COC1=CC2=C(C=C1OCCCCCOC1=C(OC)C=C3C(=C1)N=C[C@@H]1CC(=C)CN1C3=O)N=C[C@@H]1CC(=C)CN1C2=O	Training	1	115
DSB-120	COC1=CC2=C(C=C1OCCCOC1=C(OC)C=C3C(=C1)N=C[C@@H]1CCCN1C3=O)N=C[C@@H]1CCCN1C2=O	Training	1	115
E3040 glucuronide	CC1=C(C2=C(C(=C1O[C@H]3[C@@H]([C@H]([C@@H]([C@H](O3)C(=O)O)O)O)O)C)SC(=N2)NC)CC4=CN=CC=C4	Training	1	55
Edaravone glucuronide	CC1=NN(C(C1)O[C@@H]1O[C@@H]([C@@H](O)[C@H](O)[C@H]1O)C(O)=O)c1ccccc1	Test	-1	91
Edaravone sulfate	O([C@@H]1N(N=C(C1)C)c1ccccc1)S(=O)(=O)O	Training	1	91	71
Elacridar	COc1cccc2C(=O)c3cccc(C(=O)Nc4ccc(CCN5CCc6cc(OC)c(OC)cc6C5)cc4)c3Nc12	Training	-1	80	71
ELB-21	COC1=CC2=C(C=C1OCCCCCOC1=C(OC)C=C3C(=C1)N=C[C@@H]1CC(CN1C3=O)=C/C)N=C[C@@H]1CC(CN1C2=O)=C/C	Training	1	115
Eltrombopag	CC1=C(C=C(C=C1)N2C(=O)C(=C(N2)C)N/N=C/3\C=CC=C(C3=O)C4=CC(=CC=C4)C(=O)O)C	Training	1	116
Emtricitabine	C1[C@H](O[C@H](S1)CO)N2C=C(C(=NC2=O)N)F	Test	-1	55
Enrofloxacin	Fc1c(N2CCN(CC2)CC)cc2n(C3CC3)cc(c(=O)c2c1)C(=O)O	Test	1	71
Erlotinib	N1C=NC(=C2C=1C=C(C(=C2)OCCOC)OCCOC)NC3=CC=CC(=C3)C#C	Training	1	71
Erythromycin	CC[C@@H]1[C@@]([C@@H]([C@H](C(=O)[C@@H](C[C@@]([C@@H]([C@H]([C@@H]([C@H](C(=O)O1)C)O[C@H]2C[C@@]([C@H]([C@@H](O2)C)O)(C)OC)C)O[C@H]3[C@@H]([C@H](C[C@H](O3)C)N(C)C)O)(C)O)C)C)O)(C)O	Training	1	71	110
Estradiol-17beta-D-glucuronide	C[C@]12CC[C@H]3[C@H]([C@@H]1CC[C@@H]2O[C@H]4[C@@H]([C@H]([C@@H]([C@H](O4)C(=O)O)O)O)O)CCC5=C3C=CC(=C5)O	Training	1	77	84	55	71
Estradiol-3-sulfate	O=S(=O)(O)OC1=CC=C2C(=C1)CC[C@@H]3[C@@H]4CC[C@@H]([C@@]4(CC[C@H]23)C)O	Training	1	55
Estrone	C[C@]12CC[C@H]3[C@H]([C@@H]1CCC2=O)CCC4=C3C=CC(=C4)O	Test	-1	71
Estrone-3-sulfate	C[C@]12CC[C@H]3[C@H]([C@@H]1CCC2=O)CCC4=C3C=CC(=C4)OS(=O)(=O)O	Training	1	77	80	48	55	71
Ethidium bromide	C1=CC(=CC2=[N+](C(=C3C=C(C=CC3=C12)N)C4=CC=CC=C4)CC)N	Training	1	55
Ethinylestradiol-3-sulfate	C[C@]12CC[C@H]3[C@H]([C@@H]1CC[C@]2(C#C)O)CCC4=C3C=CC(=C4)OS(=O)(=O)O	Training	1	55
Ethosuximide	O=C1NC(=O)C[C@@]1(CC)C	Test	-1	71
Etoposide	C[C@@H]1OC[C@@H]2[C@@H](O1)[C@@H]([C@H]([C@@H](O2)O[C@H]3[C@H]4COC(=O)[C@@H]4[C@@H](C5=CC6=C(C=C35)OCO6)C7=CC(=C(C(=C7)OC)O)OC)O)O	Training	1	55	71
Exatecan	CC[C@@]1(C2=C(COC1=O)C(=O)N3CC4=C5[C@H](CCC6=C5C(=CC(=C6C)F)N=C4C3=C2)N)O	Training	-1	55
Fenbendazole	O=C(OC)NC1NC2=CC(=CC=C2N=1)SC3=CC=CC=C3	Training	-1	55	71
Fexofenadine	CC(C)(C(O)=O)C1=CC=C(C=C1)C(O)CCCN1CCC(CC1)C(O)(C1=CC=CC=C1)C1=CC=CC=C1	Test	-1	26
Flavopiridol	CN1CC[C@@H]([C@@H](C1)O)C2=C(C=C(C3=C2OC(=CC3=O)C4=CC=CC=C4Cl)O)O	Training	1	77	55
Flucloxacillin	CC1=C(C(=NO1)C2=C(C=CC=C2Cl)F)C(=O)N[C@H]3[C@@H]4N(C3=O)[C@H](C(S4)(C)C)C(=O)O	Training	-1	55
Fluticasone propionate	CCC(=O)O[C@@]1([C@@H](C[C@@H]2[C@@]1(C[C@@H]([C@]3([C@H]2C[C@@H](C4=CC(=O)C=C[C@@]43C)F)F)O)C)C)C(=O)SCF	Test	-1	45	55
Fluvastatin	CC(C)N1C2=CC=CC=C2C(=C1/C=C/[C@H](C[C@H](CC(=O)O)O)O)C3=CC=C(C=C3)F	Test	1	48	55
Folate	C1=CC(=CC=C1C(=O)N[C@@H](CCC(=O)O)C(=O)O)NCC2=CN=C3C(=N2)C(=O)N=C(N3)N	Training	1	84	55
Ganciclovir	O=C1C2N=CN(C=2NC(=N1)N)COC(CO)CO	Training	1	71
Gefitinib	COc1cc2ncnc(Nc3ccc(F)c(Cl)c3)c2cc1OCCCN4CCOCC4	Training	1	77	80	55	71
Genistein	Oc1ccc(cc1)C2=COc3cc(O)cc(O)c3C2=O	Training	1	77	79	55
Gimatecan	CC[C@@]1(C2=C(COC1=O)C(=O)N3CC4=C(C5=CC=CC=C5N=C4C3=C2)/C=N/OC(C)(C)C)O	Training	1	71
Glibenclamide	O=C(NC1CCCCC1)NS(=O)(=O)c2ccc(cc2)CCNC(=O)c3cc(Cl)ccc3OC	Training	1	77	55	71
Glutathione	C(CC(=O)N[C@@H](CS)C(=O)NCC(=O)O)[C@@H](C(=O)O)N	Training	1	71
Go6976	CN1C2=CC=CC=C2C2=C1C1=C(C3=C2C(=O)NC3)C2=CC=CC=C2N1CCC#N	Training	-1	100
Go7874	COC1=CC=C2N(CC(O)CN(C)C)C3=C(C2=C1)C1=C(C(=O)NC1=O)C1=C3N(C)C2=CC=CC=C12	Training	-1	100
GV 196771	[H]\C(=C1\CCN(C1=O)C1=CC=CC=C1)C1=C(NC2=C1C(Cl)=CC(Cl)=C2)C(O)=O	Training	1	71	55
Hematoporphyrin	CC1=C(C2=CC3=NC(=CC4=NC(=CC5=C(C(=C(N5)C=C1N2)C(C)O)C)C(=C4CCC(=O)O)C)C(=C3C)CCC(=O)O)C(C)O	Training	1	55
Hesperetin 7-O-glucuronide	COC1=C(O)C=C(C=C1)[C@@H]1CC(=O)C2=C(O)C=C(O[C@@H]3O[C@@H]([C@@H](O)[C@H](O)[C@H]3O)C(O)=O)C=C2O1	Training	1	117
Hesperetin 7-O-Sulfate	COC1=CC=C(C=C1O)C1CC(=O)C2=C(O1)C=C(OS(O)(=O)=O)C=C2O	Training	1	117
Hoechst 33342	CCOC1=CC=C(C=C1)C2=NC3=CC(=CC=C3N2)C4=NC5=CC(=CC=C5N4)N6CCN(CC6)C	Training	1	2	3	77	55	71
Homocamptothecin	O1C(=O)[C@](c2c(c(=O)n3c(c2)c2nc4c(cc2C3)cccc4)C1)(CC)CO	Test	1	71
HPPH	CCCCCCOC(C)C1=C2NC(C=C3/N=C([C@@H](CCC(O)=O)[C@@H]3C)C3=C4NC(=C/C5=N/C(=C2)/C(C)=C5CC)C(C)=C4C(=O)C3)=C1C	Training	1	118	122
HPPH-Galactose	CCCCCCOC(C)C1=C2NC(C=C3/N=C([C@@H](CCC(=O)NO[C@H]4[C@@H](CO)O[C@H](O)[C@H](O)[C@@H]4O)[C@@H]3C)C3=C4N=C(C=C5/NC(=C/2)C(C)=C5CC)C(C)=C4C(=O)C3)=C1C	Training	-1	118	122
Hypericin	CC1=CC(O)=C2C(=O)C3=C4C(=C(O)C=C3O)C3=C5C(=C(O)C=C3O)C(=O)C3=C6C(=C(C)C=C3O)C1=C2C4=C56	Training	1	119
Imatinib	CN1CCN(Cc2ccc(cc2)C(=O)Nc3ccc(C)c(Nc4nccc(n4)c5cccnc5)c3)CC1	Training	1	2	77	80	55	71
Indinavir	CC(C)(C)NC(=O)[C@@H]1CN(CCN1C[C@H](C[C@@H](CC2=CC=CC=C2)C(=O)N[C@@H]3[C@@H](CC4=CC=CC=C34)O)O)CC5=CN=CC=C5	Training	-1	95	71
Indolocarbazole	Brc1cc2[nH]c3c4[nH]c5c(c4c4c(c3c2cc1)c(=O)[nH]c4=O)ccc(OC)c5	Training	1	77	71
Iodoarylazidoprazosin	COC1=C(C=C2C(=C1)C(=NC(=N2)N3CCN(CC3)C(=O)C4=CC(=C(C=C4)N=[N+]=[N-])I)N)OC	Training	1	71
Irinotecan	CCC1=C2C=C(C=CC2=NC3=C1CN4C3=CC5=C(C4=O)COC(=O)[C@@]5(CC)O)OC(=O)N6CCC(CC6)N7CCCCC7	Training	1	77	55	71
Ixabepilone	C[C@H]1CCC[C@@]2([C@@H](O2)C[C@H](NC(=O)C[C@@H](C(C(=O)[C@@H]([C@H]1O)C)(C)C)O)/C(=C/C3=CSC(=N3)C)/C)C	Test	-1	71
J-107088	O=C1N(C(C2=C6C(=C3C(=C12)C5=CC=C(C=C5N3C4[C@@H]([C@H]([C@@H]([C@H](O4)CO)O)O)O)O)NC7=CC(=CC=C67)O)=O)NC(CO)CO	Training	1	55	71
JAI-51	CN1C2=C(C=CC=C2)C(=C1)C=CC(=O)C3=C(OC)C=C(OC)C=C3OC	Training	-1	55
JNJ-7706621	S(=O)(=O)(N)c1ccc(Nc2nn(C(=O)c3c(F)cccc3F)c(n2)N)cc1	Test	1	71
K252a	COC(=O)[C@@]1(O)CC2OC1N1C3=CC=CC=C3C3=C1C1=C(C4=CC=CC=C4N21)C1=C3CNC1=O	Training	-1	100
K252c	O=C1NCC2=C1C1=C(NC3=CC=CC=C13)C1=C2C2=CC=CC=C2N1	Training	-1	100
Karenitecin	O=C1C5=C(C=C2N1CC3C(=C4C(=NC2=3)C=CC=C4)CC[Si](C)(C)C)[C@@](C(OC5)=O)(O)CC	Test	-1	55
KT5720	CCCCCCOC(=O)C1(O)C[C@@H]2O[C@@]1(C)N1C3=CC=CC=C3C3=C1C1=C(C4=CC=CC=C4N21)C1=C3CNC1=O	Training	-1	100
KT5823	COC(=O)[C@]1(CC2OC1(C)N1C3=CC=CC=C3C3=C1C1=C(C4=CC=CC=C4N21)C1=C3CN(C)C1=O)OC	Training	-1	100
Lamivudine	C1[C@H](O[C@H](S1)CO)N2C=CC(=NC2=O)N	Training	1	77	55	71
Lamotrigine	Clc1c(c2nnc(nc2N)N)cccc1Cl	Training	-1	71
Lapatinib	CS(=O)(=O)CCNCc1ccc(o1)c2ccc3c(c2)c(ncn3)Nc4ccc(c(c4)Cl)OCc5cccc(c5)F	Training	1	71
Leflunomide	FC(F)(F)c1ccc(NC(=O)c2c(onc2)C)cc1	Training	1	71
Leucovorin	C1C(N(C2=C(N1)NC(=NC2=O)N)C=O)CNC3=CC=C(C=C3)C(=O)N[C@@H](CCC(=O)O)C(=O)O	Training	-1	84	71
Levodopa	C1=CC(=C(C=C1C[C@@H](C(=O)O)N)O)O	Training	-1	55
LY294002	O1CCN(CC1)c1oc2c(c(=O)c1)cccc2c1ccccc1	Training	-1	71
Lysotracker Green	CN(C)CCNC(=O)CCC1N(C(=CC=1)C=C2N=C(C=C2C)C)B(F)F	Test	1	55
m-THPC	Oc1cc(C2=c3[nH]c(=C(C4=NC(=C(c5[nH]c(C(=C6N=C2CC6)c2cc(O)ccc2)cc5)c2cc(O)ccc2)C=C4)c2cc(O)ccc2)cc3)ccc1	Training	-1	71
Mesalazine	O=C(O)C1=C(C=CC(=C1)N)O	Training	-1	55
Metazachlor	CC1=CC=CC(C)=C1N(CN1C=CC=N1)C(=O)CCl	Training	-1	97
Methotrexate	CN(CC1=CN=C2C(=N1)C(=NC(=N2)N)N)C3=CC=C(C=C3)C(=O)N[C@@H](CCC(=O)O)C(=O)O	Training	1	77	84	55
Methotrexate-Glu2	OC(=O)CC[C@@H](C(=O)O)NC(=O)CC[C@@H](C(=O)O)NC(=O)C1=CC=C(C=C1)N(C)CC2=CN=C3C(=N2)C(=NC(=N3)N)N	Training	1	77	84	55	71
Methotrexate-Glu3	O=C(O)[C@@H](NC(=O)CC[C@@H](C(=O)O)NC(=O)CC[C@@H](C(=O)O)NC(=O)C1=CC=C(C=C1)N(C)CC2=CN=C3C(=N2)C(=NC(=N3)N)N)CCC(=O)O	Training	1	77	84	55	71
Methotrexate-Glu4	O=C(O)[C@@H](NC(=O)CC[C@@H](C(=O)O)NC(=O)CC[C@@H](C(=O)O)NC(=O)C1=CC=C(C=C1)N(C)CC2=CN=C3C(=N2)C(=NC(=N3)N)N)CCC(=O)N[C@H](C(O)=O)CCC(=O)O	Training	-1	84	55
Metolachlor	CCC1=C(N(C(C)COC)C(=O)CCl)C(C)=CC=C1	Training	-1	97
Metoprine	Clc1cc(c2c(nc(nc2N)N)C)ccc1Cl	Training	-1	71	75
Metoprolol	O(C1=CC=C(C=C1)CCOC)CC(O)CNC(C)C	Test	-1	71
Midazolam	Clc1cc2c(n3c(CN=C2c2c(F)cccc2)cnc3C)cc1	Training	-1	71
Midostaurin	CO[C@@H]1[C@@H](C[C@H]2O[C@]1(C)N1C3=CC=CC=C3C3=C1C1=C(C4=CC=CC=C4N21)C1=C3CNC1=O)N(C)C(=O)C1=CC=CC=C1	Training	-1	100
Mitomycin	CC1=C(C(=O)C2=C(C1=O)N3C[C@H]4[C@@H]([C@@]3([C@@H]2COC(=O)N)OC)N4)N	Training	-1	123
Mitoxantrone	O=C1C3=C(C(C2=C1C(=CC=C2NCCNCCO)NCCNCCO)=O)C(=CC=C3O)O	Training	1	31	38	77	80	55
mmBPU	n1c(ncc(c1)Br)Oc1ccc(cc1C)NC(=O)NC(=O)c1ccccc1N(C)C	Training	-1	94
Mometasone furoate	C[C@@H]1C[C@H]2[C@@H]3CCC4=CC(=O)C=C[C@@]4([C@]3([C@H](C[C@@]2([C@]1(C(=O)CCl)OC(=O)C5=CC=CO5)C)O)Cl)C	Test	1	45
Moxidectin	CO\N=C1/C[C@]2(C[C@@H]3C[C@@H](C\C=C(C)\C[C@@H](C)\C=C\C=C4/CO[C@@H]5[C@H](O)C(C)=C[C@@H](C(=O)O3)[C@]45O)O2)O[C@@H]([C@H]1C)C(\C)=C\C(C)C	Training	1	87	71
N-desethyl sunitinib	CCNCCNC(=O)C1=C(NC(=C1C)/C=C\2/C3=C(C=CC(=C3)F)NC2=O)C	Training	1	71
NB-506	O=CNN1C(C2=C(C1=O)C5=C(C3NC4=C(C=CC=C4C2=3)O)N(C6=C(C=CC=C56)O)C7C(C(C(C(O7)CO)O)O)O)=O	Training	1	55	71
Nelfinavir	CC1=C(C=CC=C1O)C(=O)N[C@@H](CSC2=CC=CC=C2)[C@@H](CN3C[C@H]4CCCC[C@H]4C[C@H]3C(=O)NC(C)(C)C)O	Test	-1	71	95
NH125	CCCCCCCCCCCCCCCC[N+]1C=CN(C=1C)CC2=CC=CC=C2	Training	-1	55
Nifurtimox	CC1CS(=O)(=O)CCN1/N=C/C2=CC=C(O2)[N+](=O)[O-]	Training	1	124
Nilotinib	C1=NC=CC=C1C2=CC=NC(=N2)NC3=CC(=CC=C3C)C(=O)NC4=CC(C(F)(F)F)=CC(=C4)N5C=NC(C)=C5	Training	1	77	80	109
Nitrendipine	CCOC(=O)C1=C(C)NC(C)=C(C1C1=CC(=CC=C1)[N+]([O-])=O)C(=O)OC	Training	-1	59
Nitrofurantoin	C1C(=O)NC(=O)N1/N=C/C2=CC=C(O2)[N+](=O)[O-]	Test	1	77	71
Nivalenol	CC1=C[C@@H]2[C@]([C@@H](C1=O)O)([C@]3([C@@H]([C@H]([C@H]([C@@]34CO4)O2)O)O)C)CO	Training	-1	71
Nizatidine	CN/C(=C\[N+](=O)[O-])/NCCSCC1=CSC(=N1)CN(C)C	Training	-1	125
Norbuprenorphine	C[C@]([C@H]1C[C@@]23CC[C@@]1([C@H]4[C@@]25CCN[C@@H]3CC6=C5C(=C(C=C6)O)O4)OC)(C(C)(C)C)O	Training	-1	71
Norfloxacin	Fc1c(N2CCNCC2)cc2n(CC)cc(c(=O)c2c1)C(=O)O	Training	1	71
NSC 107392	NC(=S)NN=CC1=NC=C(O)C=C1	Training	1	121	71
NSC 11668	CN1N=CC2=C(NC3=CC(Cl)=CC=C3)N=C(NC3=CC(Cl)=CC=C3)N=C12	Training	1	104
NSC 120668	CC(CC1=CC=CC=C1)C=NN=C1C2=CC=CC=C2C2=C1C=CC=C2	Test	-1	104
NSC 168201	COC1=C(OC)C=C2C(C=CC3=C2[N+](C)=CC2=CC(OC)=C(OC)C=C32)=C1	Test	-1	104
NSC 19139	CN1N=CC2=C(NCCC3=CC=CC=C3)N=C(Cl)N=C12	Training	-1	104
NSC 265473	S(CCCCCCCCCC)C[C@@H](NC(=O)/C=C/c1c([nH]c(=O)[nH]c1=O)C)CO	Training	1	71	121
NSC 349156	O[C@@H]1[C@H]2[C@@H](NC(=O)c3c2cc2OCOc2c3O)[C@H](O)[C@H](O)[C@H]1O	Training	1	71	121
NSC 375985	CC1=CC(=O)NC2=CC3=C(C=C12)C1=CC=CC=C1O3	Training	-1	104
NSC 647884	CC1=C(OC2NCC(Br)CN2)C=CC(NC(=O)NC(=O)C2=C(N)C=CC=C2)=C1	Training	-1	94
NSC 706744	COC1=C(OC)C=C2C(=O)N(CCCNCCO)C3=C(C(=O)C4=C3C=C3OCOC3=C4)C2=C1	Training	1	103
NSC 724998	COC1=C(OC)C=C2C(=O)N(CCCN3CCOCC3)C3=C(C(=O)C4=C3C=C3OCOC3=C4)C2=C1	Test	-1	103
NSC 725776	COC1=C(OC)C=C2C(=O)N(CCCN3C=CN=C3)C3=C(C(=O)C4=C3C=C3OCOC3=C4)C2=C1	Training	1	103
NSC 73306	COC1=CC=C(C=C1)NC(=S)NNC2=C3C=C(C=C(C3=NC2=O)Cl)Cl	Test	1	71
NSC-23925	COC1=CC=C(C=C1)C2=CC(=C3C=CC=CC3=N2)C(O)C4NCCCC4	Training	-1	55
Nutlin-3a	CC(C)OC1=C(C=CC(=C1)OC)C2=N[C@H]([C@H](N2C(=O)N3CCNC(=O)C3)C4=CC=C(C=C4)Cl)C5=CC=C(C=C5)Cl	Test	-1	71
NX211	CC[C@@]1(C2=C(COC1=O)C(=O)N3CC4=C(C5=CC6=C(C=C5N=C4C3=C2)OCCO6)CN7CCN(CC7)C)O	Training	1	55
Ofloxacin	FC1=C(C3OCC(N2C=3C(=C1)C(C(=C2)C(=O)O)=O)C)N4CCN(CC4)C	Training	1	80	71
OH-bupropion	O=C(c1cc(Cl)c(cc1)O)[C@@H](NC(C)(C)C)C	Training	-1	71
Olmesartan (acid)	OC(=O)C1N(C(=NC=1C(O)(C)C)CCC)CC2=CC=C(C=C2)C3=C(C=CC=C3)C4N=NNN=4	Training	-1	55
Olmesartan medoxomil	O=C1OC(=C(O1)COC(=O)C2N(C(=NC=2C(O)(C)C)CCC)CC3=CC=C(C=C3)C4=C(C=CC=C4)C5N=NNN=5)C	Training	1	55	71
Omeprazole	CC1=CN=C(C(=C1OC)C)CS(=O)C2=NC3=C(N2)C=C(C=C3)OC	Training	-1	80
Ortataxel	CC(C)C[C@H](NC(=O)OC(C)(C)C)[C@@H](O)C(=O)O[C@H]1[C@@H]2OC(=O)O[C@@]22[C@@H](OC(=O)C3=CC=CC=C3)[C@@H]3[C@@]4(CO[C@@H]4C[C@H](O)[C@@]3(C)C(=O)[C@H](OC(C)=O)C(=C1C)C2(C)C)OC(C)=O	Training	-1	55
Oxfendazole	O=S(C1=CC=C2C(=C1)N=C(N2)NC(=O)OC)C3=CC=CC=C3	Training	1	55	71
p-Aminohippurate	O=C(C1=CC=C(C=C1)N)NCC(=O)O	Training	-1	55
Pemetrexed	C1=CC(=CC=C1CCC2=CNC3=C2C(=O)N=C(N3)N)C(=O)N[C@H](CCC(=O)O)C(=O)O	Test	1	71
Phenethyl isothiocyanate	C1=C(C=CC=C1)CCN=C=S	Training	1	71
Phenobarbital	O=C1C(C(NC(N1)=O)=O)(C2=CC=CC=C2)CC	Training	-1	55	71
Phenytoin	O=C1C(NC(N1)=O)(C2=CC=CC=C2)C3=CC=CC=C3	Training	-1	71
Pheophorbide alpha	CCC1=C2C=C3C(=C4C(=O)[C@@H](C(=C5[C@H]([C@@H](C(=N5)C=C6C(=C(C(=CC(=C1C)N2)N6)C=C)C)C)CCC(=O)O)C4=N3)C(=O)OC)C	Training	1	3	77	55	71
Phosphatidylserine	CCCC(=O)O[C@H](COC(=O)CC)COP(=O)(O)OC[C@@H](C(=O)O)N	Training	1	77	55
Phytoporphyrin	CCC1=C(C2=CC3=C(C(=C(N3)C=C4C(=C(C(=N4)C5=C6C(=C(C(=N6)C=C1N2)C)C(=O)C5)CCC(=O)O)C)C)CC)C	Test	1	55	71
Pirarubicin	C[C@H]1[C@H]([C@H](C[C@@H](O1)O[C@H]2C[C@@](CC3=C(C4=C(C(=C23)O)C(=O)C5=C(C4=O)C=CC=C5OC)O)(C(=O)CO)O)N)O[C@H]6CCCCO6	Test	1	123
Piritrexim	COC1=CC(CC2=C(C)C3=C(N)N=C(N)N=C3N=C2)=C(OC)C=C1	Training	1	98
Pitavastatin	C1CC1C2=NC3=CC=CC=C3C(=C2/C=C/[C@H](C[C@H](CC(=O)O)O)O)C4=CC=C(C=C4)F	Test	1	48	55	71	126
Pitavastatin Lactone	C1CC1C2=NC3=CC=CC=C3C(=C2/C=C/[C@@H]4C[C@H](CC(=O)O4)O)C5=CC=C(C=C5)F	Training	-1	126
Plumbagin	Oc1c2c(C(=O)C(=CC2=O)C)ccc1	Test	1	71
PNU-288034	C1CS(=O)(=O)CCN1c1c(cc(cc1F)N1C(=O)O[C@H](C1)CNC(=O)C)F	Training	1	71
Pravastatin (acid)	CC[C@H](C)C(=O)O[C@H]1C[C@@H](C=C2[C@H]1[C@H]([C@H](C=C2)C)CC[C@H](C[C@H](CC(=O)O)O)O)O	Training	1	80	48	55	71
Prazosin	O=C(N1CCN(CC1)C2=NC(=C3C=C(C(=CC3=N2)OC)OC)N)C4=CC=CO4	Training	1	77	55	71
Primidone	O=C1NCNC(=O)C1(CC)c1ccccc1	Training	-1	71
Prodigiosin	CCCCCC1=C(NC(=C1)/C=C\2/C(=C/C(=C/3\C=CC=N3)/N2)OC)C	Training	-1	71
Progesterone	CC(=O)[C@H]1CC[C@@H]2[C@@]1(CC[C@H]3[C@H]2CCC4=CC(=O)CC[C@]34C)C	Training	1	60	55
Propachlor	CC(C)N(C(=O)CCl)C1=CC=CC=C1	Test	-1	97
Propanolol	CC(C)NCC(COc1cccc2c1cccc2)O	Test	-1	71
Protoporphyrin IX	CC1=C(C2=CC3=C(C(=C(N3)C=C4C(=C(C(=N4)C=C5C(=C(C(=N5)C=C1N2)C)CCC(=O)O)CCC(=O)O)C)C=C)C)C=C	Test	1	77	71
Prynachlor	CC(C#C)N(C(=O)CCl)C1=CC=CC=C1	Training	-1	97
Pyrimethamine	CCC1=NC(N)=NC(N)=C1C1=CC=C(Cl)C=C1	Training	1	98
Pyropheophorbide a	CCC1=C2C=C3C(=C4C(=O)CC(=C5[C@H]([C@@H](C(=N5)C=C6C(=C(C(=CC(=C1C)N2)N6)C=C)C)C)CCC(=O)O)C4=N3)C	Training	1	122
Raloxifene	OC1=CC=C(C=C1)C1=C(C(=O)C2=CC=C(OCCN3CCCCC3)C=C2)C2=CC=C(O)C=C2S1	Test	-1	88
Raloxifene-4-beta glucuronide	C1CCN(CC1)CCOC2=CC=C(C=C2)C(=O)C3=C(SC4=C3C=CC(=C4)O)C5=CC=C(C=C5)O[C@H]6[C@@H]([C@H]([C@@H]([C@H](O6)C(=O)O)O)O)O	Training	-1	88
Raloxifene-6-4 diglucuronide	C1CCN(CC1)CCOC2=CC=C(C=C2)C(=O)C3=C(SC4=C3C=CC(=C4)O[C@H]5[C@@H]([C@H]([C@@H]([C@H](O5)C(=O)O)O)O)O)C6=CC=C(C=C6)O[C@H]7[C@@H]([C@H]([C@@H]([C@H](O7)C(=O)O)O)O)O	Training	-1	88
Raloxifene-6-beta glucuronide	C1CCN(CC1)CCOC2=CC=C(C=C2)C(=O)C3=C(SC4=C3C=CC(=C4)O[C@H]5[C@@H]([C@H]([C@@H]([C@H](O5)C(=O)O)O)O)O)C6=CC=C(C=C6)O	Test	-1	88
Rifampin	CO[C@H]1C=CO[C@@]2(C)OC3=C(C2=O)C2=C(O)C(C=NN4CCN(C)CC4)=C(NC(=O)C(C)=C/C=C/[C@H](C)[C@H](O)[C@@H](C)[C@@H](O)[C@@H](C)[C@H](OC(C)=O)[C@@H]1C)C(O)=C2C(O)=C3C	Training	1	110
Riluzole	s1c2c(nc1N)ccc(OC(F)(F)F)c2	Training	1	71
Ritonavir	CC(C)C1=NC(=CS1)CN(C)C(=O)N[C@@H](C(C)C)C(=O)N[C@@H](CC2=CC=CC=C2)C[C@@H]([C@H](CC3=CC=CC=C3)NC(=O)OCC4=CN=CS4)O	Training	-1	71	95
Rosiglitazone	S1[C@@H](Cc2ccc(OCCN(c3ncccc3)C)cc2)C(=O)NC1=O	Test	1	71
Rosuvastatin	CC(C)C1=NC(=NC(=C1/C=C/[C@H](C[C@H](CC(=O)O)O)O)C2=CC=C(C=C2)F)N(C)S(=O)(=O)C	Training	1	77	80	48	55
S39625	C1Oc2c(O1)cc1c(c2)nc2c(c1C1CCC1)Cn1c2cc2c(c1=O)CC(=O)[C@](C2)(O)CC	Training	-1	71
Saquinavir	CC(C)(C)NC(=O)[C@@H]1C[C@@H]2CCCC[C@@H]2CN1C[C@H]([C@H](CC3=CC=CC=C3)NC(=O)[C@H](CC(=O)N)NC(=O)C4=NC5=CC=CC=C5C=C4)O	Test	-1	80	95	71	113
SB-218078	O=C1NC(=O)C2=C1C1=C3N(C4CCC(O4)N4C5=CC=CC=C5C2=C34)C2=CC=CC=C12	Training	-1	100
Scutellarein 6-O-beta-D-glucuronide	O[C@@H]1[C@@H](O)[C@H](OC2=C(O)C=C3OC(=CC(=O)C3=C2O)C2=CC=C(O)C=C2)O[C@@H]([C@H]1O)C(O)=O	Training	1	127
Scutellarein 7-O-beta-D-glucuronide	O[C@@H]1[C@@H](O)[C@H](OC2=C(O)C(O)=C3C(=O)C=C(OC3=C2)C2=CC=C(O)C=C2)O[C@@H]([C@H]1O)C(O)=O	Training	1	127
Sepantronium	O=C1C4=C(C(C2=C1N(C(=[N+]2CC3=CN=CC=N3)C)CCOC)=O)C=CC=C4	Training	-1	55
Simvastatin (lactone)	CCC(C)(C)C(=O)O[C@H]1C[C@@H](C)C=C2C=C[C@H](C)[C@H](CC[C@@H]3C[C@@H](O)CC(=O)O3)[C@@H]12	Test	1	48	55
Sirolimus	C[C@@H]1CC[C@H]2C[C@@H](/C(=C/C=C/C=C/[C@H](C[C@H](C(=O)[C@@H]([C@@H](/C(=C/[C@H](C(=O)C[C@H](OC(=O)[C@@H]3CCCCN3C(=O)C(=O)[C@@]1(O2)O)[C@H](C)C[C@@H]4CC[C@H]([C@@H](C4)OC)O)C)/C)O)OC)C)C)/C)OC	Training	-1	71
SJG-136	COC1=CC2=C(C=C1OCCCOC1=C(OC)C=C3C(=C1)N=C[C@@H]1CC(=C)CN1C3=O)N=C[C@@H]1CC(=C)CN1C2=O	Test	1	115
SN-22	[H]C1=C2N(CC3=C2N=C2C=CC=CC2=C3CC)C(=O)C2=C1[C@](O)(CC)C(=O)OC2	Test	-1	81	55
SN-343	[H]C1=C2N(CC3=C2N=C2C=CC(C)=CC2=C3CC)C(=O)C2=C1[C@](O)(CC)C(=O)OC2	Training	-1	81	55
SN-348	[H]C1=C2N(CC3=C2N=C2C=CC(Br)=CC2=C3CC)C(=O)C2=C1[C@](O)(CC)C(=O)OC2	Training	-1	81	55
SN-352	[H]C1=C2N(CC3=C2N=C2C=C(Cl)C=CC2=C3CC)C(=O)C2=C1[C@](O)(CC)C(=O)OC2	Test	-1	81	55
SN-353	[H]C1=C2N(CC3=C2N=C2C=C(F)C=CC2=C3CC)C(=O)C2=C1[C@](O)(CC)C(=O)OC2	Training	-1	81	55
SN-355	[H]C1=C2N(CC3=C2N=C2C=C(O)C=CC2=C3CC)C(=O)C2=C1[C@](O)(CC)C(=O)OC2	Test	1	81	55
SN-364	[H]C1=C2N(CC3=C2N=C2C=C(Cl)C(Cl)=CC2=C3CC)C(=O)C2=C1[C@](O)(CC)C(=O)OC2	Test	-1	81	55
SN-38	O=C1C5=C(C=C2N1CC3C(=C4C(=NC2=3)C=CC(=C4)O)CC)[C@@](C(OC5)=O)(O)CC	Training	1	77	81	55
SN-38 glucuronide	[H]C1=C2N(CC3=C2N=C2C=CC(O[C@@H]4O[C@@H]([C@@H](O)[C@H](O)[C@H]4O)C(O)=O)=CC2=C3CC)C(=O)C2=C1[C@](O)(CC)C(=O)OC2	Training	1	55
SN-392	[H]C1=C2N(CC3=C2N=C2C=CC(N)=CC2=C3CC)C(=O)C2=C1[C@](O)(CC)C(=O)OC2	Training	1	81	55
SN-398	[H]C1=C2N(CC3=C2N=C2C=C(F)C(O)=CC2=C3CC)C(=O)C2=C1[C@](O)(CC)C(=O)OC2	Training	1	81	55
SN-443	[H]C1=C2N(CC3=C2N=C2C=C(F)C(C)=CC2=C3CC)C(=O)C2=C1[C@](O)(CC)C(=O)OC2	Test	-1	81	55
Sotalol	O=S(=O)(NC1=CC=C(C=C1)C(O)CNC(C)C)C	Training	-1	71
Sparoxomycin A1	CC1=C(C(=O)NC(=O)N1)C=CC(=O)NC(CO)CS(=O)CS(=O)C	Training	1	105
Sphingosine 1-phosphate	CCCCCCCCCCCCC/C=C/[C@H]([C@H](COP(=O)(O)O)N)O	Training	1	71
ST1968	O1Cc2c([C@@](O)(CC)C1=O)cc1n(Cc3c1nc1c(c3/C=N\OCCN)cccc1)c2=O	Test	1	71
Stavudine	CC1=CN(C(=O)NC1=O)[C@H]2C=C[C@H](O2)CO	Training	-1	55
Sulfasalazine	O=S(=O)(NC1=NC=CC=C1)C2=CC=C(C=C2)/N=N/C3=CC=C(C(=C3)C(O)=O)O	Training	1	77	80	55	71
Symadex	O=c1c2c3n(c4c1cc(O)cc4)cnc3ccc2NCCN(CC)CC	Training	1	71	102	101
Tacrolimus	C[C@@H]1C[C@@H]([C@@H]2[C@H](C[C@H]([C@@](O2)(C(=O)C(=O)N3CCCC[C@H]3C(=O)O[C@@H]([C@@H]([C@H](CC(=O)[C@@H](/C=C(/C1)\C)CC=C)O)C)/C(=C/[C@@H]4CC[C@H]([C@@H](C4)OC)O)/C)O)C)OC)OC	Training	-1	80	71
Tamoxifen	O(c1ccc(cc1)/C(c2ccccc2)=C(\c3ccccc3)CC)CCN(C)C	Training	1	60	55
Tectochrysin	O=C1C=C(OC2=CC(=CC(O)=C12)OC)C=3C=CC=CC=3	Training	-1	55
Temocapril	CCOC(=O)[C@H](CCC1=CC=CC=C1)NC2CS[C@@H](CN(C2=O)CC(=O)O)C3=CC=CS3	Training	1	71
Teniposide	COC1=CC(=CC(=C1O)OC)[C@H]2[C@@H]3[C@H](COC3=O)[C@@H](C4=CC5=C(C=C24)OCO5)O[C@H]6[C@@H]([C@H]([C@H]7[C@H](O6)CO[C@H](O7)C8=CC=CS8)O)O	Training	1	55
Testosterone	C[C@]12CC[C@H]3[C@H]([C@@H]1CC[C@@H]2O)CCC4=CC(=O)CC[C@]34C	Training	1	60	55
Tetracycline	C[C@@]1([C@H]2C[C@H]3[C@@H](C(=O)C(=C([C@]3(C(=O)C2=C(C4=C1C=CC=C4O)O)O)O)C(=O)N)N(C)C)O	Training	1	110
Tetrandrine	CN1CCC2=CC(=C3C=C2[C@@H]1CC4=CC=C(C=C4)OC5=C(C=CC(=C5)C[C@H]6C7=C(O3)C(=C(C=C7CCN6C)OC)OC)OC)OC	Training	-1	55
TH-337	CC1=CC=CC=C1N2C(=C(C(=O)NC2=S)C(C3=CC(=C(C=C3)OC)C[NH+]4CCCC(C4)(C)C)C5=C(N(C(=S)NC5=O)C6=CC=CC=C6C)[O-])O	Test	1	71	112
TH-482	COC1=CC(=CC(OC)=C1OC)C(=O)C1=NNC2=C(C#CC)C(OC)=CC=C12	Training	-1	112
TH-494	COC1=CC=C2C(NN=C2C(=O)C2=CC(OC)=C(OC)C(OC)=C2)=C1C#C	Training	-1	112
Timolol	CC(C)(C)NC[C@@H](COC1=NSN=C1N2CCOCC2)O	Test	-1	55
Topotecan	CC[C@@]1(C2=C(COC1=O)C(=O)N3CC4=C(C3=C2)N=C5C=CC(=C(C5=C4)CN(C)C)O)O	Training	1	77	80	55	71
TPCS2a	OS(=O)(=O)C1=CC=C(C=C1)C1=C2CCC(=N2)C(=C2/NC(C=C2)=C(/C2=N/C(/C=C2)=C(C2=CC=C1N2)C1=CC=CC=C1)C1=CC=CC=C1)C1=CC=C(C=C1)S(O)(=O)=O	Training	-1	128
TPPS2a	OS(=O)(=O)C1=CC=C(C=C1)C1=C2C=CC(=N2)C(=C2/NC(C=C2)=C(/C2=N/C(/C=C2)=C(C2=CC=C1N2)C1=CC=CC=C1)C1=CC=CC=C1)C1=CC=C(C=C1)S(O)(=O)=O	Training	-1	128
tRA01015	C1[C@@H](C(=C5C([C@]1([C@@H](OC(=O)C2=CC=CC(=C2)OC)C4[C@]3(CO[C@@H]3C[C@@H]([C@]4(C)C([C@@H]5OC(C)=O)=O)OC(=O)C=CC6=CC=C(C=C6)C(=O)C7=CC=CC=C7)OC(C)=O)O)(C)C)C)OC(=O)C	Training	-1	78	55
tRA01069	C1[C@@H](C(=C5C([C@]1([C@@H](OC(=O)C2=CC=CC=C2)C4[C@]3(CO[C@@H]3C[C@@H]([C@]4(C)C([C@@H]5OC(C)=O)=O)OC(=O)C=CC6=CC=C(C=C6)OC(=O)C7=C8C(=C(C=C7)OC)C=CC=C8)OC(C)=O)O)(C)C)C)OC(=O)C	Training	-1	78	55
tRA9-1a	C1[C@@H](C(=C5C([C@]1([C@@H](OC(=O)C2=CC=CC=C2)C4[C@]3(CO[C@@H]3C[C@@H]([C@]4(C)C([C@@H]5OC(C)=O)=O)OC(=O)C=CC6=CC=C(C=C6)C(=O)C7=CC=C(C=C7)N(CC)CC)OC(C)=O)O)(C)C)C)OC(=O)C	Training	-1	78	55
tRA9-2a	C1[C@@H](C(=C5C([C@]1([C@@H](OC(=O)C2=CC=CC=C2)C4[C@]3(CO[C@@H]3C[C@@H]([C@]4(C)C([C@@H]5OC(C)=O)=O)OC(=O)C=CC6=CC=C(C=C6)C(=O)C7=CC=C(C=C7)OCC)OC(C)=O)O)(C)C)C)OC(=O)C	Training	-1	78	55
tRA95069	C1[C@@H](C(=C5C([C@]1([C@@H](OC(=O)C2=CC=CC=C2)C4[C@]3(CO[C@@H]3C[C@@H]([C@]4(C)C([C@@H]5OC(C)=O)=O)OC(=O)C=CC6=CC=C7C=CC=CC7=C6)OC(C)=O)O)(C)C)C)O	Test	-1	78	55
tRA96023	C1[C@@H](C(=C5C([C@]1([C@@H](OC(=O)C2=CC=CC=C2)C4[C@]3(CO[C@@H]3C[C@@H]([C@]4(C)C([C@@H]5OC(C)=O)=O)OC(=O)C=CC6=CC=C(C=C6)C(=O)C7=CC=CC=C7)OC(C)=O)O)(C)C)C)OC(=O)C	Training	-1	78	55
tRA97013	O=C1O[C@]23C(O1)[C@@H](C(=C(C2(C)C)[C@H](C([C@@]6(C([C@@H]3OC(=O)C4=CC=CC=C4)[C@]5(CO[C@@H]5C[C@@H]6OC(=O)C=CC7=CC=C(C=C7)C(=O)C8=CC=CC=C8)OC(C)=O)C)=O)OC(C)=O)C)OC(=O)C	Test	-1	78	55
tRA97045	C1[C@@H](C(=C5C([C@]1([C@@H](OC(=O)C2=CC=CC=C2)C4[C@]3(CO[C@@H]3C[C@@H]([C@]4(C)C([C@@H]5OC(C)=O)=O)OC(=O)C=CC6=CC=C(C=C6)C(=O)C7=CC=C(C=C7)F)OC(C)=O)O)(C)C)C)OC(=O)C	Training	-1	78	55
tRA98005	C1[C@@H](C(=C5C([C@]1([C@@H](OC(=O)C2=CC=CC=C2)C4[C@]3(CO[C@@H]3C[C@@H]([C@]4(C)C([C@@H]5OC(C)=O)=O)OC(=O)C=CC6=CC8=C(C=C6)C(=O)C7=CC=CC=C78)OC(C)=O)O)(C)C)C)OC(=O)C	Test	-1	78	55
tRA98006	C1[C@@H](C(=C5C([C@]1([C@@H](OC(=O)C2=CC=CC=C2)C4[C@]3(CO[C@@H]3C[C@@H]([C@]4(C)C([C@@H]5OC(C)=O)=O)OC(=O)C=CC6=CC=C(C=C6)C(=O)C7=CC=C(C=C7)N(C)C)OC(C)=O)O)(C)C)C)OC(=O)C	Training	-1	78	55
tRA98007	C1[C@@H](C(=C5C([C@]1([C@@H](OC(=O)C2=CC=CC=C2)C4[C@]3(CO[C@@H]3C[C@@H]([C@]4(C)C([C@@H]5OC(C)=O)=O)OC(=O)C=CC6=CC=C(C=C6)C(=O)C7=CC=C(C=C7)OC)OC(C)=O)O)(C)C)C)OC(=O)C	Training	-1	78	55
tRA98009	C1[C@@H](C(=C5C([C@]1([C@@H](OC(=O)C2=CC=CC=C2)C4[C@]3(CO[C@@H]3C[C@@H]([C@]4(C)C([C@@H]5OC(C)=O)=O)OC(=O)C=CC6=CC=C(C=C6)C(=O)C7=CC=C(C=C7)C(C)C)OC(C)=O)O)(C)C)C)OC(=O)C	Training	-1	78	55
tRA98010	C1[C@@H](C(=C5C([C@]1([C@@H](OC(=O)C2=CC=CC=C2)C4[C@]3(CO[C@@H]3C[C@@H]([C@]4(C)C([C@@H]5OC(C)=O)=O)OC(=O)C=CC6=CC=C(C=C6)C(=O)C7=CC=C(C=C7)C)OC(C)=O)O)(C)C)C)OC(=O)C	Training	-1	78	55
tRA99010	C1[C@@H](C(=C5C([C@]1([C@@H](OC(=O)C2=CC=CC=C2)C4[C@]3(CO[C@@H]3C[C@@H]([C@]4(C)C([C@@H]5OC(C)=O)=O)OC(=O)C=CC6=CC=C(C=C6)OC7=CC=CC=C7)OC(C)=O)O)(C)C)C)OC(=O)C	Test	-1	78	55
tRA99011	O=C1O[C@]23C(O1)[C@@H](C(=C(C2(C)C)[C@H](C([C@@]6(C([C@@H]3OC(=O)C4=CC=CC=C4)[C@]5(CO[C@@H]5C[C@@H]6OC(=O)C=CC7=CC=C(C=C7)OC8=CC=CC=C8)OC(C)=O)C)=O)OC(C)=O)C)OC(=O)C	Training	-1	78	55
tRA99018	O=C1O[C@]23C(O1)[C@@H](C(=C(C2(C)C)[C@H](C([C@@]6(C([C@@H]3OC(=O)C4=CC=CC=C4)[C@]5(CO[C@@H]5C[C@@H]6OC(=O)C=CC7=CC=C(C=C7)NC(=O)C8=CC=CC=C8)OC(C)=O)C)=O)OC(C)=O)C)OC(=O)C	Training	-1	78	55
tRA99019	C1[C@@H](C(=C5C([C@]1([C@@H](OC(=O)C2=CC=CC=C2)C4[C@]3(CO[C@@H]3C[C@@H]([C@]4(C)C([C@@H]5OC(C)=O)=O)OC(=O)C=CC6=CC=C(C=C6)NC(=O)C7=CC=CC=C7)OC(C)=O)O)(C)C)C)OC(=O)C	Training	-1	78	55
tRA99020	C1[C@@H](C(=C5C([C@]1([C@@H](OC(=O)C2=CC=CC=C2)C4[C@]3(CO[C@@H]3C[C@@H]([C@]4(C)C([C@@H]5OC(C)=O)=O)OC(=O)C6=CC=C(C=C6)C(=O)C7=CC=CC=C7)OC(C)=O)O)(C)C)C)OC(=O)C	Training	-1	78	55
tRA99021	O=C1O[C@]23C(O1)[C@@H](C(=C(C2(C)C)[C@H](C([C@@]6(C([C@@H]3OC(=O)C4=CC=CC=C4)[C@]5(CO[C@@H]5C[C@@H]6OC(=O)C7=CC=C(C=C7)C(=O)C8=CC=CC=C8)OC(C)=O)C)=O)OC(C)=O)C)OC(=O)C	Training	-1	78	55
tRA99030	C1[C@@H](C(=C5C([C@]1([C@@H](OC(=O)C2=CC=CC=C2)C4[C@]3(CO[C@@H]3C[C@@H]([C@]4(C)C([C@@H]5OC(C)=O)=O)OC(=O)C=CC6=CC=C(C=C6)C(=O)OC7=CC=CC=C7)OC(C)=O)O)(C)C)C)OC(=O)C	Training	-1	78	55
tRA99031	O=C1O[C@]23C(O1)[C@@H](C(=C(C2(C)C)[C@H](C([C@@]6(C([C@@H]3OC(=O)C4=CC=CC=C4)[C@]5(CO[C@@H]5C[C@@H]6OC(=O)C=CC7=CC=C(C=C7)C(=O)OC8=CC=CC=C8)OC(C)=O)C)=O)OC(C)=O)C)OC(=O)C	Training	-1	78	55
Triamcinolone acetonide	C[C@]12C[C@@H]([C@]3([C@H]([C@@H]1C[C@@H]4[C@]2(OC(O4)(C)C)C(=O)CO)CCC5=CC(=O)C=C[C@@]53C)F)O	Training	-1	45	55
Urate	C12=C(NC(=O)N1)NC(=O)NC2=O	Training	1	77	80	71
URB 937	NC(=O)C1=CC(=CC=C1)C1=CC(OC(=O)NC2CCCCC2)=CC=C1O	Training	1	129
Valproate	OC(=O)C(CCC)CCC	Training	-1	55	71
Valsartan	CCCCC(=O)N(CC1=CC=C(C=C1)C2=CC=CC=C2C3=NNN=N3)[C@@H](C(C)C)C(=O)O	Training	-1	55
Vandetanib	Brc1cc(F)c(Nc2ncnc3cc(OCC4CCN(CC4)C)c(OC)cc23)cc1	Training	1	71
Verteporfin	COC(=O)CCC1=C(C)/C2=C/C3=N/C(=CC4=C(C)C(C=C)=C(N4)C=C4N=C(C=C1/N2)C(CCC(O)=O)=C4C)/C1=CC=C([C@@H](C(=O)OC)[C@@]31C)C(=O)OC	Training	1	118
Vinblastine	CC[C@@]1(C[C@H]2C[C@@](C3=C(CCN(C2)C1)C4=CC=CC=C4N3)(C5=C(C=C6C(=C5)[C@]78CCN9[C@H]7[C@@](C=CC9)([C@H]([C@@]([C@@H]8N6C)(C(=O)OC)O)OC(=O)C)CC)OC)C(=O)OC)O	Training	-1	77	55	71
Vindesine	CC[C@@]1(C[C@@H]2C[C@@](C3=C(CCN(C2)C1)C4=CC=CC=C4N3)(C5=C(C=C6C(=C5)[C@]78CCN9[C@H]7[C@@](C=CC9)([C@H]([C@@]([C@@H]8N6C)(C(=O)N)O)O)CC)OC)C(=O)OC)O	Test	-1	123
Vitamin K3	CC1=CC(=O)C2=CC=CC=C2C1=O	Training	1	71
YM155	CC1N(C2=C(N1CC3=NC=CN=C3)C(=O)C4=CC=CC=C4C2=O)CCOC	Training	-1	71
Zalcitabine	C1C[C@@H](O[C@@H]1CO)N2C=CC(=NC2=O)N	Training	-1	55
Zidovudine	CC1=CN(C(=O)NC1=O)[C@H]2C[C@@H]([C@H](O2)CO)N=[N+]=[N-]	Training	1	77	55

## Sheet: References
Author	Journal/Source	Year	Volume	Issue	First Page	Last Page
Zembruski et al	Antimicrob. Agents Chemother.	2011	55	3	1282	1284
Pick et al	Bioorg. Med. Chem.	2008	16	17	8224	8236
Pick et al	Bioorg. Med. Chem. Lett.	2010	20	1	180	183
Versiani et al	J. Nat. Prod.	2011	74	2	262	266
Juvale et al	Bioorg. Med. Chem.	2012	20	1	346	355
Valdameri et al	J. Med. Chem.	2012	55	2	966	970
Kuhnle et al	J. Med. Chem.	2009	52	4	1190	1197
Takada et al	Bioorg. Med. Chem. Lett.	2010	20	4	1330	1333
Ahmed-Belkacem et al	J. Med. Chem.	2007	50	8	1933	1938
Pick et al	Bioorg. Med. Chem.	2011	19	6	2090	2102
Boumendjel et al	Bioorg. Med. Chem.	2007	15	8	2892	2897
Saito et al	J. Pharmacol. Exp. Ther.	2006	317		1114	1124
Ivnitski-Steele et al	https://pubchem.ncbi.nlm.nih.gov/bioassay/1453#section=Top
Valdameri et al	J. Med. Chem.	2012	55	7	3193	3200
Colabufo et al	Bioorg. Med. Chem.	2008	16	7	3732	3743
Bockesh et al	Bioorg. Med. Chem. Lett.	2010	20	13	3848	3850
Hacker et al	J. Med. Chem.	2009	52	15	4586	4595
Arnaud et al	J. Med. Chem.	2010	53	18	6720	6729
Jimenez-Alonso et al	J. Med. Chem.	2008	51	22	7132	7143
Juvale et al	Bioorg. Med. Chem.	2013	21		7158	7873
Colabufo et al	J. Med. Chem.	2008	51	23	7602	7613
Ahmed-Belkacem et al	Cancer Res.	2005	65	11	4852	4860
Juvale et al	Bioorg. Med. Chem. Lett.	2012	22	21	6766	6769
Tiwari et al	Biochem. Pharmacol.	2009	78	2	153	161
Yamashiro et al	Drug. Metab. Dispos.	2006	34	7	1247	1254
Matsushima et al	J. Pharmacol. Exp. Ther.	2005	314		1059	1067
Juvale et al	Eur. J. Med. Chem.	2013	67		115	126
Yamada et al	Drug. Metab. Dispos.	2007	35	12	2166	2176
Ebert et al	Carcinogenesis	2005	26	10	1754	1763
Godeon et al	Placenta	2006	27		1096	1102
Matsson et al	J. Pharmacol. Exp. Ther.	2007	323	1	19	30
Merino et al	Mol. Pharmacol.	2005	67		1758	1764
Ozvegy et al	Biochem. Biophys. Res. Commun.	2001	285		111	117
Dankers et al	Cell. Tissue. Res.	2012	349		551	563
Zhang et al	Pharm. Res.	2005	22		2023	2034
Ozvegy-Laczka et al	Mol. Pharmacol.	2004	65		1485	1495
Burger et al	Blood	2004	104		2940	2942
Matsson et al	Pharm. Res.	2009	26	8	1816	1831
Winter et al	J. Med. Chem.	2013	56	24	9849	9860
Winter et al	J. Med. Chem.	2014	57		2930	2941
Weiss et al	J. Antimicrob. Chemother.	2007	59	2	238	245
Heinrich et al	ACS Chem. Biol.	2009	33	5	614	618
Merino et al	Drug. Metab. Dispos.	2005	33	5	614	618
Woehlecke et al	Int. J. Cancer	2003	107		721	728
Cooray et al	Eur. J. Pharm.	2006	531		25	33
Li et al	Pharm. Res.	2008	25	11	2601	2612
Nakatomi et al	Biochem. Biophys. Res. Commun.	2001	288		827	832
Hirano et al	Mol. Pharm.	2005	68	3	800	807
Maliepaard et al	Clin. Cancer. Res.	2001	7		935	941
Suzuki et al	J. Biol. Chem.	2003	278		22644	22649
Iwai et al	Drug. Metab. Dispos.	2011	39	12	2314	2320
Ivnitski-Steele et al	https://pubchem.ncbi.nlm.nih.gov/bioassay/489003#section=Top
Colabufo et al	Eur. J. Pharm.	2008	601		38	42
Poirier et al	Drug. Metab. Dispos.	2014	42		1466	1477
Sedykh et al	Pharm. Res.	2013	30		996	1007
Allen et al	Mol. Cancer. Therapeut.	2002	1		417	425
Rajendra et al	Cancer. Res.	2003	63		3228	3233
Zhang et al	Mol.Pharmacol.	2004	65		1208	1216
Zhang et al	Biochem. Pharmacol.	2005	70		627	639
Janvilisri et al	J. Biol. Chem.	2003	278		20645	20651
Imaoka et al	Mol. Pharmacol.	2007	71	2	619	627
Han et al	Drug. Metab. Dispos.	2010	38	7	1072	1082
Imai et al	Mol. Pharmacol.	2003	64		610	618
Han et al	Eur. J. Pharm. Sci.	2008	35		30	41
Ochoa-Puentes et al	ACS Med. Chem. Lett.	2013	4	4	393	396
Ochoa-Puentes et al	Bioorg. Med. Chem. Lett.	2011	21	12	3654	3657
Gros et al	Bioorg. Med. Chem.	2013	21		5407	5413
Patel et al	Bioorg. Med. Chem. Lett.	2011	21	21	6495	6499
Yuan et al	Eur. J. Med. Chem.	2012	54		413	422
Boumendjel et al	J. Med. Chem.	2005	48		7275	7281
Hazai et al	BMC Bioinf.	2013	14		130
van Loevezijn et al	Bioorg. Med. Chem. Lett.	2001	11		29	32
Pan et al	Mol. Pharm.	2013	10		1236	1248
Marighetti et al	Chem. Med. Chem.	2013	8		125	135
Wang et al	Bas. Clin. Pharmacol. Toxicol.	2008	103		336	341
Sugimoto et al	Mol. Cancer. Ther.	2003	2		105	112
Mao et al	AAPS Journal	2015	17	1	65	82
Books et al	Mol. Cancer Ther.	2003			1195	1205
An et al	Biopharm. Drug Dispos.	2011	32		446	457
Konig et al	Pharmacol. Rev.	2013	65		944	966
Yoshikawa et al	Int. J. Cancer	2004	110		921	927
Shukla et al	Biochemistry	2006	45	29	8940	8951
Gonclaves et al	Am. J. Physiol. Cell. Physiol.	2011	301	5	C984	C994
Chen et al	Cancer Res	2003	63	14	4048	4054
Hemauer et al	Biochem. Pharmacol.	2010	80	7	1080	1086
Pavek et al	J. Pharm. Exp. Ther	2005	312		144	152
Perez et al	Chem. Biol. Interact.	2009	180	1	106	112
Lusin et al	Transl. Res.	2012	160	4	298	308
Bachmeier et al	J. Pharm. Sci.	2004	93		932	942
Shen et al	J. Pharmacol. Exp. Ther.	2011	337		423	432
Mizuno et al	Drug. Metab. Disp.	2007	35		2045	2052
van Herwaeden et al	Carcinogenesis	2006	27	1	123	130
Miwa et al	Int. J. Cancer	2003	107	5	757	763
Rudek et al	Clin. Cancer Res.	2005	11	23	8503	8511
Gupta et al	J. Pharmacol. Exp. Ther.	2004	310		334	341
Wittgen et al	Drug Metab. Dispos.	2012	40	6	1076	1079
Oosterhuis et al	Toxicology	2008	248	1	45	51
Bram et al	Cancer Chemother. Pharmacol.	2006	58	6	826	834
Shi et al	Biochem. Pharmacol.	2009	77	5	781	793
Robey et al	Mol. Cancer Ther.	2007	6	6	1877	1885
Bram et al	Biochem. Pharmacol.	2007	74	1	41	53
Bram et al	Mol. Pharmacol.	2009	75	5	1149	1159
Antony et al	Cancer Res.	2007	67	21	10397	10405
Henrich et al	Mol. Cancer Ther.	2007	6		3271	3278
Orina et al	Mol. Cancer Ther.	2009	8	7	2057	2066
Grundy et al	BMC Cancer	2011	11
Miwa et al	Cancer Res.	2010	70	20	7981	7991
Hou et al	Mol. Cancer Ther.	2011	10	1	117	125
Hegedus et al	Br. J. Pharmacol.	2009	158	4	1153	1164
Janvilisri et al	Biochem. J.	2005	385		419	426
de Wolf et al	Mol. Cancer Ther.	2008	7	9	3092	3102
Meng et al	Cancer Chemother. Pharmacol.	2008	61	6	953	963
Konig et al	J. Antimicrob. Chemother.	2010	65	11	2319	2328
Chearwae et al	Mol. Cancer Ther.	2006	5	8	1995	2006
Kaliszczak et al	AAPS Journal	2010	12	4	617	627
Wire et al	Antimicrob. Agents Chemother.	2012	56	6	2846	2851
Brand et al	Drug Metab. Dispos.	2008	36	9	1794	1802
Liu et al	Clin. Cancer Res.	2007	13	8	2463	2470
Jendzelovsky et al	Photochem. Photobiol. Sci.	2009	8	12	1716	1723
Feng et al	Eur. J. Med. Chem.	2009	44	9	3433	3438
Deeken et al	Mol. Pharmacol.	2009	76	5	946	956
Morgan et al	Mol. Pharm.	2010	7	5	1789	1804
Yuan et al et al	Cancer Chemother. Pharmacol.	2009	63	6	1103	1110
Watson et al	Brain Res.	2012	1436		111	121
Dahan et al	AAPS Journal	2009	11	2	205	213
Fujino et al	J. Pharm. Pharmacol.	2005	57	10	1305	1311
Gao et al	Drug Metab. Dispos.	2012	40	10	2009	2020
Selbo et al	J. Control Release	2012	159	2	197	203
Moreno-Sanz et al	Pharmacol. Res.	2011	64	4	359	363
